# Supplementary material for: Subtractive transformation of cathode materials in spent Li-ion batteries to a low-cobalt 5 V-class cathode material
Source: Nat Commun. 2024 Feb 5;15:1046. doi: 10.1038/s41467-024-45091-8 (PMC10844610; doi:10.1038/s41467-024-45091-8)
Supplement: Supplementary file 4 — Source Data [file 41467_2024_45091_MOESM4_ESM.xlsx]

## Sheet: Fig. 2c
Element	Concentration	Concentration	reuse rate
	mg·L-1	mg·L-1	%
	Pristine	Post
Li	580.602	577.767	0.48825
Co	1063.22	0.12384	99.9883
Mn	1630.43	1.34771	99.9173
Ni	2906.05	0.61416	99.9789

## Sheet: Fig.2d
2θ (degree)	Intensity (a.u.)	2θ (degree)	Intensity (a.u.)	2θ (degree)	Intensity (a.u.)	2θ (degree)	Intensity (a.u.)	2θ (degree)	Intensity (a.u.)
	Subtractive sediment		Carbonate precursor		Oxide precursor		Re-synthesized product		Post lithium precipitate
5	9.21852	5	61.8978	10	3.32485	5	9.32856	10	3.45923
5.02	8.96711	5.02	62.3358	10.01	3.55896	5.02	8.75069	10.01	3.56775
5.04	8.82045	5.04	60	10.02	3.50233	5.04	8.86076	10.02	3.27111
5.06	8.50618	5.06	61.1679	10.03	3.30539	5.06	8.53054	10.03	3.10087
5.08	9.11376	5.08	60.438	10.04	3.21866	5.08	8.99835	10.04	3.11826
5.1	9.84706	5.1	57.5183	10.05	3.32128	5.1	9.3836	10.05	3.26312
5.12	9.38613	5.12	59.4161	10.06	3.33553	5.12	8.22785	10.06	3.41805
5.14	8.9252	5.14	57.5183	10.07	3.32801	5.14	9.0809	10.07	3.26881
5.16	9.7842	5.16	57.0803	10.08	3.41056	5.16	8.64062	10.08	3.25053
5.18	9.28137	5.18	62.4817	10.09	3.4004	5.18	8.72317	10.09	3.371
5.2	8.96711	5.2	59.4161	10.1	3.22829	5.2	8.42047	10.1	3.35823
5.22	9.40708	5.22	58.5401	10.11	3.15499	5.22	8.50303	10.11	3.20906
5.24	9.36518	5.24	54.7445	10.12	3.16893	5.24	8.66813	10.12	3.38086
5.26	9.34423	5.26	54.1606	10.13	3.24309	5.26	8.09026	10.13	3.72989
5.28	9.80515	5.28	60.8759	10.14	3.36632	5.28	8.42047	10.14	3.82117
5.3	8.94616	5.3	58.8321	10.15	3.41752	5.3	8.50303	10.15	3.51478
5.32	9.23947	5.32	61.1679	10.16	3.53114	5.32	8.75069	10.16	3.23558
5.34	9.59564	5.34	58.2482	10.17	3.55433	5.34	8.9158	10.17	3.4723
5.36	9.76325	5.36	62.3358	10.18	3.5445	5.36	8.11778	10.18	3.56908
5.38	9.61659	5.38	56.6423	10.19	3.56031	5.38	8.11778	10.19	3.34552
5.4	8.98806	5.4	54.0146	10.2	3.43301	5.4	8.20033	10.2	3.16334
5.42	9.36518	5.42	56.3504	10.21	3.28565	5.42	8.75069	10.21	3.30663
5.44	9.80515	5.44	52.2628	10.22	3.39994	5.44	9.52119	10.22	3.60877
5.46	8.86235	5.46	55.1825	10.23	3.52897	5.46	8.17281	10.23	3.52738
5.48	9.61659	5.48	60.5839	10.24	3.45033	5.48	8.3104	10.24	3.34153
5.5	9.44898	5.5	50.9489	10.25	3.481	5.5	7.92515	10.25	3.37149
5.52	9.55374	5.52	52.4088	10.26	3.49572	5.52	8.42047	10.26	3.48864
5.54	9.57469	5.54	54.0146	10.27	3.33288	5.54	7.95267	10.27	3.46603
5.56	9.59564	5.56	54.1606	10.28	3.1691	5.56	7.45735	10.28	3.44309
5.58	9.57469	5.58	52.9927	10.29	3.21125	5.58	8.9158	10.29	3.6683
5.6	9.11376	5.6	52.7007	10.3	3.43211	5.6	8.47551	10.3	3.54462
5.62	9.86801	5.62	52.2628	10.31	3.56642	5.62	8.28288	10.31	3.15212
5.64	9.40708	5.64	50.8029	10.32	3.52717	5.64	7.62245	10.32	3.11311
5.66	9.57469	5.66	48.0292	10.33	3.62562	5.66	8.64062	10.33	3.28047
5.68	9.76325	5.68	55.6204	10.34	3.65788	5.68	7.8426	10.34	3.34144
5.7	8.73664	5.7	57.9562	10.35	3.46064	5.7	7.76004	10.35	3.35695
5.72	9.55374	5.72	54.4526	10.36	3.26729	5.72	7.73253	10.36	3.32806
5.74	9.30233	5.74	49.927	10.37	3.26785	5.74	7.70501	10.37	3.38362
5.76	9.86801	5.76	51.0949	10.38	3.46504	5.76	8.28288	10.38	3.43356
5.78	8.58999	5.78	47.8832	10.39	3.55993	5.78	8.14529	10.39	3.15623
5.8	9.32328	5.8	54.3066	10.4	3.4595	5.8	7.64997	10.4	3.06587
5.82	9.02996	5.82	53.2847	10.41	3.23211	5.82	8.39296	10.41	3.26586
5.84	9.05091	5.84	50.9489	10.42	3.06633	5.84	7.73253	10.42	3.3114
5.86	8.63189	5.86	55.9124	10.43	3.1334	5.86	7.20969	10.43	3.37013
5.88	8.8833	5.88	52.7007	10.44	3.32995	5.88	7.89763	10.44	3.47439
5.9	9.30233	5.9	52.8467	10.45	3.35223	5.9	7.20969	10.45	3.47933
5.92	8.27572	5.92	50.073	10.46	3.39833	5.92	8.3104	10.46	3.34512
5.94	8.94616	5.94	51.6788	10.47	3.58401	5.94	8.36544	10.47	3.29573
5.96	9.02996	5.96	52.8467	10.48	3.44426	5.96	8.22785	10.48	3.31264
5.98	9.19757	5.98	49.3431	10.49	3.33239	5.98	8.14529	10.49	3.16804
6	9.95181	6	52.2628	10.5	3.417	6	7.56742	10.5	3.09885
6.02	8.98806	6.02	53.1387	10.51	3.45596	6.02	7.81508	10.51	3.19143
6.04	8.52713	6.04	50.9489	10.52	3.49988	6.04	7.95267	10.52	3.37871
6.06	9.21852	6.06	49.3431	10.53	3.57609	6.06	7.42983	10.53	3.52388
6.08	9.34423	6.08	49.781	10.54	3.64127	6.08	7.5399	10.54	3.56255
6.1	9.44898	6.1	54.3066	10.55	3.47236	6.1	7.87012	10.55	3.52821
6.12	9.38613	6.12	50.219	10.56	3.28279	6.12	7.95267	10.56	3.28706
6.14	9.21852	6.14	48.6131	10.57	3.43688	6.14	7.64997	10.57	3.20563
6.16	9.63754	6.16	51.2409	10.58	3.58456	6.16	7.34728	10.58	3.35104
6.18	8.9252	6.18	50.8029	10.59	3.5724	6.18	7.01706	10.59	3.59075
6.2	9.46994	6.2	48.4671	10.6	3.42525	6.2	7.76004	10.6	3.73086
6.22	9.80515	6.22	48.0292	10.61	3.37449	6.22	8.25537	10.61	3.51908
6.24	8.82045	6.24	48.9051	10.62	3.45786	6.24	7.51238	10.62	3.26704
6.26	9.44898	6.26	44.9635	10.63	3.44307	6.26	8.33792	10.63	3.36644
6.28	8.58999	6.28	45.6934	10.64	3.4626	6.28	7.12713	10.64	3.60457
6.3	9.28137	6.3	50.6569	10.65	3.4754	6.3	7.20969	10.65	3.61895
6.32	9.19757	6.32	50.8029	10.66	3.44582	6.32	7.37479	10.66	3.40598
6.34	9.07186	6.34	49.0511	10.67	3.55658	6.34	6.98954	10.67	3.24199
6.36	8.46428	6.36	47.2993	10.68	3.59237	6.36	7.2372	10.68	3.1613
6.38	9.13472	6.38	48.4671	10.69	3.50416	6.38	7.34728	10.69	3.24784
6.4	8.67379	6.4	45.5474	10.7	3.52949	6.4	7.2372	10.7	3.28457
6.42	8.9252	6.42	44.2336	10.71	3.45198	6.42	7.40231	10.71	3.3077
6.44	9.15567	6.44	50.219	10.72	3.52667	6.44	7.5399	10.72	3.41516
6.46	9.38613	6.46	49.489	10.73	3.64857	6.46	8.00771	10.73	3.39044
6.48	9.53279	6.48	49.635	10.74	3.64255	6.48	7.42983	10.74	3.35518
6.5	8.94616	6.5	47.2993	10.75	3.64179	6.5	7.37479	10.75	3.44328
6.52	9.59564	6.52	47.2993	10.76	3.57641	6.52	6.90699	10.76	3.43642
6.54	9.42803	6.54	45.8394	10.77	3.35673	6.54	7.73253	10.77	3.25846
6.56	8.29667	6.56	49.1971	10.78	3.20651	6.56	7.34728	10.78	3.14714
6.58	9.19757	6.58	49.489	10.79	3.29732	6.58	6.98954	10.79	3.10499
6.6	8.75759	6.6	49.635	10.8	3.42252	6.6	7.56742	10.8	3.22572
6.62	8.96711	6.62	46.2774	10.81	3.58839	6.62	7.37479	10.81	3.4169
6.64	9.63754	6.64	47.0073	10.82	3.6723	6.64	7.0721	10.82	3.4169
6.66	9.38613	6.66	47.0073	10.83	3.48365	6.66	7.67749	10.83	3.61307
6.68	8.90425	6.68	43.0657	10.84	3.38403	6.68	8.06274	10.84	3.85052
6.7	8.42238	6.7	45.4015	10.85	3.60341	6.7	7.01706	10.85	3.61461
6.72	8.7995	6.72	45.8394	10.86	3.72541	6.72	6.93451	10.86	3.43885
6.74	8.94616	6.74	51.8248	10.87	3.62297	6.74	8.00771	10.87	3.41305
6.76	9.57469	6.76	52.7007	10.88	3.65279	6.76	7.20969	10.88	3.12535
6.78	9.32328	6.78	48.1752	10.89	3.68102	6.78	7.37479	10.89	3.10891
6.8	9.30233	6.8	48.7591	10.9	3.63844	6.8	7.09961	10.9	3.40439
6.82	9.53279	6.82	44.6715	10.91	3.49023	6.82	6.52174	10.91	3.47132
6.84	9.09281	6.84	44.5256	10.92	3.4264	6.84	6.24656	10.92	3.42446
6.86	8.96711	6.86	47.8832	10.93	3.53061	6.86	7.8426	10.93	3.64811
6.88	9.15567	6.88	43.6496	10.94	3.48267	6.88	6.4667	10.94	3.66533
6.9	9.42803	6.9	46.7153	10.95	3.41534	6.9	6.54926	10.95	3.38394
6.92	9.53279	6.92	43.0657	10.96	3.36164	6.92	7.31976	10.96	3.42926
6.94	9.09281	6.94	47.8832	10.97	3.23393	6.94	7.15465	10.97	3.68665
6.96	9.84706	6.96	47.0073	10.98	3.2666	6.96	6.85195	10.98	3.63119
6.98	9.42803	6.98	47.5912	10.99	3.22791	6.98	7.45735	10.99	3.6499
7	8.54808	7	42.3358	11	3.0754	7	7.37479	11	3.62198
7.02	8.40142	7.02	45.8394	11.01	3.15818	7.02	6.52174	11.01	3.35232
7.04	8.82045	7.04	44.3796	11.02	3.40331	7.04	6.35663	11.02	3.2624
7.06	8.7995	7.06	51.9708	11.03	3.48514	7.06	6.71436	11.03	3.21645
7.08	8.98806	7.08	49.3431	11.04	3.48502	7.08	7.12713	11.04	3.01816
7.1	9.90991	7.1	43.3577	11.05	3.55692	7.1	7.12713	11.05	3.11668
7.12	8.98806	7.12	44.0876	11.06	3.49034	7.12	7.87012	11.06	3.49242
7.14	10.1823	7.14	46.1314	11.07	3.42092	7.14	6.57677	11.07	3.63155
7.16	9.23947	7.16	47.5912	11.08	3.44582	7.16	6.41167	11.08	3.5117
7.18	9.44898	7.18	47.2993	11.09	3.44751	7.18	6.63181	11.09	3.4056
7.2	9.36518	7.2	46.7153	11.1	3.55847	7.2	7.0721	11.1	3.38445
7.22	8.54808	7.22	47.5912	11.11	3.60164	7.22	7.15465	11.11	3.47184
7.24	8.7995	7.24	46.8613	11.12	3.60478	7.24	6.41167	11.12	3.57796
7.26	9.80515	7.26	43.9416	11.13	3.69175	7.26	7.04458	11.13	3.58556
7.28	9.55374	7.28	45.1095	11.14	3.53111	7.28	6.96203	11.14	3.45456
7.3	9.44898	7.3	43.3577	11.15	3.48535	7.3	6.35663	11.15	3.30217
7.32	8.8833	7.32	41.0219	11.16	3.60514	7.32	6.52174	11.16	3.25075
7.34	9.09281	7.34	47.7372	11.17	3.49607	7.34	7.0721	11.17	3.30806
7.36	9.36518	7.36	43.5037	11.18	3.69225	7.36	7.95267	11.18	3.3023
7.38	9.02996	7.38	44.8175	11.19	3.79138	7.38	7.2372	11.19	3.30533
7.4	9.13472	7.4	43.9416	11.2	3.59851	7.4	6.87947	11.2	3.46879
7.42	8.75759	7.42	50.6569	11.21	3.43898	7.42	6.82444	11.21	3.47133
7.44	9.55374	7.44	45.5474	11.22	3.26451	7.44	6.71436	11.22	3.28884
7.46	9.38613	7.46	41.0219	11.23	3.37498	7.46	6.63181	11.23	3.05735
7.48	9.15567	7.48	43.7956	11.24	3.37993	7.48	6.38415	11.24	3.09503
7.5	9.40708	7.5	41.0219	11.25	3.3248	7.5	7.09961	11.25	3.46569
7.52	9.17662	7.52	41.4599	11.26	3.49015	7.52	6.65933	11.26	3.4745
7.54	9.67945	7.54	41.8978	11.27	3.49398	7.54	6.4667	11.27	3.16412
7.56	8.90425	7.56	46.1314	11.28	3.48306	7.56	6.32911	11.28	2.88594
7.58	10.1404	7.58	42.3358	11.29	3.43619	7.58	6.65933	11.29	3.13978
7.6	9.6585	7.6	39.4161	11.3	3.44171	7.6	6.35663	11.3	3.7157
7.62	9.40708	7.62	45.6934	11.31	3.50037	7.62	6.41167	11.31	3.55823
7.64	9.30233	7.64	42.1898	11.32	3.47086	7.64	6.82444	11.32	3.22826
7.66	8.77855	7.66	44.8175	11.33	3.54543	7.66	6.85195	11.33	3.40803
7.68	8.67379	7.68	46.7153	11.34	3.47638	7.68	7.40231	11.34	3.37183
7.7	9.00901	7.7	41.4599	11.35	3.51543	7.7	7.59494	11.35	3.26104
7.72	9.11376	7.72	43.9416	11.36	3.66386	7.72	7.2372	11.36	3.30003
7.74	9.72135	7.74	44.0876	11.37	3.66731	7.74	6.79692	11.37	3.34783
7.76	9.38613	7.76	39.562	11.38	3.54485	7.76	6.90699	11.38	3.46033
7.78	8.98806	7.78	41.6058	11.39	3.49005	7.78	7.0721	11.39	3.51718
7.8	8.35952	7.8	42.4817	11.4	3.42255	7.8	6.32911	11.4	3.41898
7.82	9.21852	7.82	40	11.41	3.51827	7.82	5.88883	11.41	3.18337
7.84	9.67945	7.84	40.7299	11.42	3.66172	7.84	5.5311	11.42	3.2513
7.86	9.57469	7.86	37.0803	11.43	3.78835	7.86	6.21904	11.43	3.56432
7.88	8.96711	7.88	48.3212	11.44	3.84332	7.88	5.83379	11.44	3.77338
7.9	9.61659	7.9	45.5474	11.45	3.72355	7.9	5.86131	11.45	3.65935
7.92	8.8414	7.92	44.6715	11.46	3.58732	7.92	6.13649	11.46	3.34314
7.94	9.44898	7.94	42.1898	11.47	3.57607	7.94	6.85195	11.47	3.31071
7.96	9.26042	7.96	39.854	11.48	3.56315	7.96	6.90699	11.48	3.53024
7.98	9.15567	7.98	43.9416	11.49	3.49776	7.98	7.15465	11.49	3.57006
8	9.53279	8	40.438	11.5	3.43519	8	6.60429	11.5	3.60342
8.02	9.53279	8.02	43.0657	11.51	3.45509	8.02	6.79692	11.51	3.79318
8.04	8.77855	8.04	44.5256	11.52	3.47084	8.04	6.54926	11.52	3.74016
8.06	8.7995	8.06	39.854	11.53	3.45499	8.06	6.21904	11.53	3.55999
8.08	9.02996	8.08	42.6277	11.54	3.56172	8.08	6.43919	11.54	3.69312
8.1	9.09281	8.1	41.6058	11.55	3.47265	8.1	6.16401	11.55	3.84294
8.12	9.02996	8.12	45.1095	11.56	3.37236	8.12	6.32911	11.56	3.7673
8.14	9.23947	8.14	40.8759	11.57	3.4777	8.14	6.93451	11.57	3.48726
8.16	8.58999	8.16	40	11.58	3.67889	8.16	6.93451	11.58	3.46636
8.18	9.36518	8.18	44.3796	11.59	3.80555	8.18	6.65933	11.59	3.6329
8.2	9.59564	8.2	43.0657	11.6	3.59967	8.2	7.04458	11.6	3.37296
8.22	8.61094	8.22	43.6496	11.61	3.46782	8.22	7.20969	11.61	2.92413
8.24	9.23947	8.24	43.9416	11.62	3.54414	8.24	5.83379	11.62	3.05251
8.26	9.38613	8.26	43.2117	11.63	3.68491	8.26	6.3016	11.63	3.42165
8.28	9.11376	8.28	45.4015	11.64	3.69064	8.28	6.05394	11.64	3.77524
8.3	8.98806	8.3	44.9635	11.65	3.55801	8.3	6.3016	11.65	3.74216
8.32	8.75759	8.32	43.7956	11.66	3.66503	8.32	6.90699	11.66	3.51997
8.34	8.31762	8.34	42.7737	11.67	3.91672	8.34	6.87947	11.67	3.56307
8.36	8.8414	8.36	43.9416	11.68	3.89731	8.36	7.18217	11.68	3.64925
8.38	9.38613	8.38	39.1241	11.69	3.82301	8.38	6.3016	11.69	3.78221
8.4	8.73664	8.4	42.6277	11.7	3.74864	8.4	6.43919	11.7	3.85338
8.42	9.32328	8.42	42.4817	11.71	3.55261	8.42	6.96203	11.71	3.69247
8.44	9.44898	8.44	45.6934	11.72	3.54524	8.44	6.96203	11.72	3.58532
8.46	9.84706	8.46	41.7518	11.73	3.599	8.46	6.7694	11.73	3.58207
8.48	9.28137	8.48	41.0219	11.74	3.54551	8.48	5.86131	11.74	3.3685
8.5	8.90425	8.5	45.8394	11.75	3.49495	8.5	6.65933	11.75	3.21483
8.52	9.26042	8.52	46.1314	11.76	3.51165	8.52	6.3016	11.76	3.16018
8.54	9.21852	8.54	38.9781	11.77	3.53335	8.54	6.52174	11.77	3.24225
8.56	10.0356	8.56	42.9197	11.78	3.63899	8.56	6.57677	11.78	3.36603
8.58	9.36518	8.58	44.2336	11.79	3.65994	8.58	6.82444	11.79	3.46892
8.6	9.11376	8.6	44.3796	11.8	3.62985	8.6	6.71436	11.8	3.67972
8.62	9.32328	8.62	40.146	11.81	3.8393	8.62	6.3016	11.81	3.7107
8.64	9.63754	8.64	42.7737	11.82	3.91569	8.64	6.82444	11.82	3.54573
8.66	9.97276	8.66	41.4599	11.83	3.78076	8.66	6.57677	11.83	3.70041
8.68	9.15567	8.68	41.0219	11.84	3.6454	8.68	6.68685	11.84	3.77177
8.7	8.63189	8.7	47.1533	11.85	3.58171	8.7	6.16401	11.85	3.68665
8.72	9.40708	8.72	49.927	11.86	3.42566	8.72	6.71436	11.86	3.88054
8.74	9.15567	8.74	38.8321	11.87	3.59621	8.74	6.49422	11.87	3.95545
8.76	9.7842	8.76	42.4817	11.88	3.70868	8.76	6.85195	11.88	3.63921
8.78	9.7004	8.78	42.4817	11.89	3.64678	8.78	5.77876	11.89	3.58835
8.8	8.58999	8.8	40.146	11.9	3.69988	8.8	5.75124	11.9	3.79836
8.82	9.82611	8.82	40.438	11.91	3.61908	8.82	6.21904	11.91	4.01212
8.84	9.49089	8.84	40.5839	11.92	3.38333	8.84	5.80627	11.92	3.80205
8.86	9.84706	8.86	42.7737	11.93	3.45653	8.86	6.60429	11.93	3.33555
8.88	9.07186	8.88	34.3066	11.94	3.67234	8.88	6.38415	11.94	3.37814
8.9	9.34423	8.9	37.9562	11.95	3.64316	8.9	6.24656	11.95	3.7123
8.92	8.7995	8.92	36.6423	11.96	3.53532	8.92	6.08145	11.96	3.72098
8.94	9.05091	8.94	44.3796	11.97	3.50761	8.94	6.16401	11.97	3.71225
8.96	9.34423	8.96	41.6058	11.98	3.59719	8.96	5.33847	11.98	3.59316
8.98	8.48523	8.98	47.8832	11.99	3.78498	8.98	5.80627	11.99	3.553
9	9.26042	9	42.4817	12	3.83233	9	6.16401	12	3.82763
9.02	9.63754	9.02	44.5256	12.01	3.68125	9.02	5.91635	12.01	3.8327
9.04	9.17662	9.04	44.2336	12.02	3.7798	9.04	5.88883	12.02	3.83578
9.06	9.93086	9.06	42.7737	12.03	3.71205	9.06	5.94386	12.03	3.99459
9.08	8.73664	9.08	38.9781	12.04	3.55857	9.08	6.24656	12.04	3.85558
9.1	9.88896	9.1	40.5839	12.05	3.62644	9.1	6.21904	12.05	3.71108
9.12	10.0985	9.12	44.0876	12.06	3.59436	9.12	6.38415	12.06	3.81572
9.14	8.40142	9.14	44.9635	12.07	3.48805	9.14	5.9989	12.07	3.63247
9.16	8.90425	9.16	42.0438	12.08	3.48162	9.16	5.55861	12.08	3.41349
9.18	9.67945	9.18	41.0219	12.09	3.60363	9.18	6.60429	12.09	3.4409
9.2	9.44898	9.2	44.6715	12.1	3.76999	9.2	6.08145	12.1	3.64732
9.22	9.6585	9.22	38.6861	12.11	3.84462	9.22	6.02642	12.11	3.69136
9.24	8.58999	9.24	40.438	12.12	3.9336	9.24	6.02642	12.12	3.53046
9.26	9.53279	9.26	37.6642	12.13	4.04278	9.26	6.38415	12.13	3.59654
9.28	9.34423	9.28	44.5256	12.14	3.87176	9.28	6.32911	12.14	3.86345
9.3	8.9252	9.3	46.7153	12.15	3.81344	9.3	5.66868	12.15	3.91502
9.32	9.40708	9.32	42.6277	12.16	3.93889	9.32	5.61365	12.16	3.89251
9.34	9.15567	9.34	39.708	12.17	3.81838	9.34	6.43919	12.17	3.5088
9.36	8.77855	9.36	37.9562	12.18	3.49223	9.36	6.05394	12.18	3.46223
9.38	8.98806	9.38	45.8394	12.19	3.54809	9.38	6.43919	12.19	3.65453
9.4	8.75759	9.4	41.7518	12.2	3.70895	9.4	6.16401	12.2	3.67636
9.42	8.96711	9.42	38.9781	12.21	3.5612	9.42	5.75124	12.21	3.41165
9.44	10.2661	9.44	40.146	12.22	3.68917	9.44	5.9989	12.22	3.19956
9.46	9.61659	9.46	44.3796	12.23	3.80647	9.46	6.52174	12.23	3.30951
9.48	9.46994	9.48	43.5037	12.24	3.75428	9.48	6.10897	12.24	3.48688
9.5	10.0566	9.5	42.0438	12.25	3.58671	9.5	6.49422	12.25	3.3421
9.52	9.40708	9.52	40.146	12.26	3.63559	9.52	6.41167	12.26	3.23706
9.54	9.19757	9.54	40.5839	12.27	3.6563	9.54	6.71436	12.27	3.52322
9.56	10.0566	9.56	40.438	12.28	3.55365	9.56	6.02642	12.28	4.02587
9.58	9.84706	9.58	41.7518	12.29	3.62571	9.58	5.88883	12.29	4.09171
9.6	10.287	9.6	38.3942	12.3	3.82296	9.6	6.05394	12.3	3.92436
9.62	9.46994	9.62	41.7518	12.31	3.9589	9.62	5.94386	12.31	3.67541
9.64	10.1404	9.64	44.9635	12.32	3.88624	9.64	6.35663	12.32	3.37259
9.66	10.3289	9.66	42.3358	12.33	3.70872	9.66	5.83379	12.33	3.37835
9.68	10.308	9.68	45.8394	12.34	3.61163	9.68	5.97138	12.34	3.79627
9.7	9.17662	9.7	43.0657	12.35	3.59586	9.7	5.97138	12.35	4.07981
9.72	9.28137	9.72	40.438	12.36	3.5485	9.72	6.35663	12.36	3.95641
9.74	9.38613	9.74	41.1679	12.37	3.60002	9.74	4.89818	12.37	3.67307
9.76	8.77855	9.76	45.6934	12.38	3.86324	9.76	6.08145	12.38	3.42702
9.78	9.82611	9.78	40.438	12.39	3.83535	9.78	6.49422	12.39	3.58291
9.8	9.53279	9.8	39.562	12.4	3.8278	9.8	6.57677	12.4	3.74705
9.82	10.2242	9.82	41.4599	12.41	3.72823	9.82	6.08145	12.41	4.17305
9.84	8.9252	9.84	41.3139	12.42	3.58456	9.84	5.39351	12.42	4.16487
9.86	9.44898	9.86	41.1679	12.43	3.69962	9.86	5.80627	12.43	3.79467
9.88	9.53279	9.88	41.1679	12.44	3.93935	9.88	7.01706	12.44	3.49702
9.9	9.90991	9.9	42.4817	12.45	4.00889	9.9	6.32911	12.45	3.4856
9.92	9.05091	9.92	38.8321	12.46	3.91932	9.92	6.4667	12.46	3.39576
9.94	9.49089	9.94	39.708	12.47	3.90267	9.94	5.97138	12.47	3.51695
9.96	9.42803	9.96	39.708	12.48	3.97663	9.96	5.5311	12.48	3.34477
9.98	9.30233	9.98	37.2263	12.49	4.02782	9.98	5.75124	12.49	3.59472
10	9.49089	10	39.708	12.5	3.88687	10	5.31095	12.5	3.76754
10.02	9.15567	10.02	40.7299	12.51	3.58389	10.02	5.44854	12.51	3.31328
10.04	8.8833	10.04	42.7737	12.52	3.50257	10.04	6.3016	12.52	3.25062
10.06	9.7004	10.06	43.3577	12.53	3.51565	10.06	6.05394	12.53	3.27719
10.08	9.84706	10.08	40.292	12.54	3.65992	10.08	5.97138	12.54	3.02725
10.1	9.86801	10.1	49.3431	12.55	3.82263	10.1	6.13649	12.55	3.20867
10.12	9.13472	10.12	41.4599	12.56	3.76855	10.12	5.86131	12.56	3.48893
10.14	9.11376	10.14	41.7518	12.57	3.70493	10.14	5.31095	12.57	3.55509
10.16	9.40708	10.16	42.6277	12.58	3.66108	10.16	5.64117	12.58	3.63876
10.18	9.42803	10.18	44.6715	12.59	3.66172	10.18	5.25592	12.59	3.66872
10.2	8.82045	10.2	41.4599	12.6	3.77659	10.2	6.74188	12.6	3.65056
10.22	9.42803	10.22	41.1679	12.61	3.78172	10.22	5.9989	12.61	3.42847
10.24	8.8414	10.24	41.8978	12.62	3.83554	10.24	6.4667	12.62	3.36921
10.26	9.42803	10.26	45.9854	12.63	3.91485	10.26	5.25592	12.63	3.6207
10.28	8.75759	10.28	44.9635	12.64	3.84322	10.28	5.61365	12.64	3.6626
10.3	9.59564	10.3	42.3358	12.65	3.81481	10.3	5.80627	12.65	3.84245
10.32	9.17662	10.32	42.4817	12.66	3.97883	10.32	5.36599	12.66	3.94428
10.34	9.38613	10.34	42.3358	12.67	3.97892	10.34	6.41167	12.67	4.05218
10.36	9.51184	10.36	45.5474	12.68	3.94563	10.36	5.55861	12.68	3.97505
10.38	9.6585	10.38	44.2336	12.69	3.87423	10.38	5.17336	12.69	3.8004
10.4	9.17662	10.4	46.1314	12.7	3.86566	10.4	6.05394	12.7	3.88413
10.42	9.72135	10.42	47.5912	12.71	4.00174	10.42	5.97138	12.71	3.90885
10.44	9.49089	10.44	44.5256	12.72	4.02756	10.44	5.91635	12.72	3.62272
10.46	8.98806	10.46	46.2774	12.73	3.95395	10.46	6.32911	12.73	3.38006
10.48	8.96711	10.48	46.2774	12.74	3.79266	10.48	4.87067	12.74	3.56608
10.5	8.94616	10.5	45.1095	12.75	3.69472	10.5	5.20088	12.75	3.50277
10.52	10.2032	10.52	45.1095	12.76	3.75769	10.52	5.5311	12.76	3.33799
10.54	9.55374	10.54	37.8102	12.77	3.86116	10.54	5.14584	12.77	3.67132
10.56	9.57469	10.56	39.708	12.78	3.79796	10.56	6.27408	12.78	4.03996
10.58	9.51184	10.58	47.5912	12.79	3.66223	10.58	6.4667	12.79	4.11166
10.6	9.42803	10.6	42.0438	12.8	3.54936	10.6	6.54926	12.8	4.01316
10.62	9.46994	10.62	41.6058	12.81	3.47988	10.62	5.39351	12.81	3.74129
10.64	9.02996	10.64	50.8029	12.82	3.49668	10.64	5.39351	12.82	3.76889
10.66	9.86801	10.66	47.7372	12.83	3.71935	10.66	5.6962	12.83	3.73217
10.68	8.96711	10.68	49.489	12.84	4.01869	10.68	5.77876	12.84	3.47684
10.7	8.8414	10.7	44.0876	12.85	4.14665	10.7	5.88883	12.85	3.44171
10.72	9.80515	10.72	45.2555	12.86	4.23465	10.72	5.44854	12.86	3.63253
10.74	9.7842	10.74	41.4599	12.87	4.20037	10.74	5.09081	12.87	3.95794
10.76	9.42803	10.76	46.8613	12.88	4.06243	10.76	6.16401	12.88	3.72646
10.78	9.32328	10.78	43.5037	12.89	3.89892	10.78	5.88883	12.89	3.4835
10.8	9.72135	10.8	42.7737	12.9	3.77945	10.8	5.83379	12.9	3.62152
10.82	9.38613	10.82	48.3212	12.91	3.68431	10.82	6.16401	12.91	4.02439
10.84	9.30233	10.84	46.7153	12.92	3.59369	10.84	5.9989	12.92	4.13323
10.86	9.40708	10.86	44.3796	12.93	3.7576	10.86	5.25592	12.93	3.83554
10.88	9.49089	10.88	45.5474	12.94	4.00447	10.88	5.58613	12.94	3.74741
10.9	9.80515	10.9	41.3139	12.95	4.0728	10.9	5.36599	12.95	4.03269
10.92	9.11376	10.92	43.2117	12.96	3.98435	10.92	6.21904	12.96	4.01376
10.94	10.2032	10.94	45.4015	12.97	3.97355	10.94	5.42102	12.97	3.90114
10.96	9.09281	10.96	46.1314	12.98	3.71533	10.96	5.80627	12.98	3.96794
10.98	9.7842	10.98	49.927	12.99	3.41316	10.98	5.31095	12.99	3.97486
11	9.15567	11	41.8978	13	3.75273	11	6.19152	13	3.9449
11.02	9.32328	11.02	44.9635	13.01	3.90776	11.02	5.80627	13.01	3.82296
11.04	9.42803	11.04	42.7737	13.02	3.77958	11.04	5.42102	13.02	3.51888
11.06	8.7995	11.06	38.8321	13.03	3.705	11.06	5.44854	13.03	3.34289
11.08	10.2661	11.08	46.4234	13.04	3.67378	11.08	5.47606	13.04	3.43981
11.1	9.23947	11.1	40.146	13.05	3.83524	11.1	5.86131	13.05	3.74004
11.12	9.46994	11.12	41.6058	13.06	3.99856	11.12	5.39351	13.06	4.04049
11.14	9.38613	11.14	44.5256	13.07	4.21672	11.14	6.08145	13.07	3.73377
11.16	9.7004	11.16	42.1898	13.08	4.2401	11.16	6.21904	13.08	3.62378
11.18	9.90991	11.18	42.9197	13.09	3.96017	11.18	6.71436	13.09	3.56856
11.2	9.97276	11.2	42.1898	13.1	3.86574	11.2	5.28343	13.1	3.38386
11.22	9.30233	11.22	42.9197	13.11	3.76337	11.22	5.94386	13.11	3.65864
11.24	9.88896	11.24	42.7737	13.12	3.76279	11.24	5.5311	13.12	3.83157
11.26	9.99371	11.26	42.9197	13.13	3.81295	11.26	5.20088	13.13	3.62671
11.28	9.42803	11.28	44.9635	13.14	3.7689	11.28	5.80627	13.14	3.76257
11.3	9.67945	11.3	46.4234	13.15	3.92754	11.3	5.77876	13.15	4.03161
11.32	9.7423	11.32	43.9416	13.16	4.0035	11.32	5.09081	13.16	4.14016
11.34	9.7423	11.34	44.5256	13.17	3.79062	11.34	5.39351	13.17	4.0721
11.36	9.63754	11.36	45.5474	13.18	3.60372	11.36	6.10897	13.18	3.93409
11.38	9.42803	11.38	40.292	13.19	3.62944	11.38	5.39351	13.19	3.93379
11.4	9.17662	11.4	40.438	13.2	3.75419	11.4	5.50358	13.2	3.88148
11.42	9.13472	11.42	43.6496	13.21	3.7974	11.42	5.09081	13.21	3.96033
11.44	9.49089	11.44	47.2993	13.22	3.88517	11.44	5.44854	13.22	3.6942
11.46	9.82611	11.46	46.1314	13.23	4.06456	11.46	5.28343	13.23	3.4439
11.48	9.7842	11.48	47.2993	13.24	3.99631	11.48	5.20088	13.24	3.22142
11.5	9.07186	11.5	41.1679	13.25	3.8278	11.5	5.20088	13.25	3.53624
11.52	9.57469	11.52	47.7372	13.26	3.85639	11.52	6.3016	13.26	3.59739
11.54	10.0985	11.54	38.5401	13.27	3.9998	11.54	5.64117	13.27	3.35772
11.56	10.1404	11.56	42.6277	13.28	4.08934	11.56	5.36599	13.28	3.25161
11.58	9.05091	11.58	41.0219	13.29	3.88316	11.58	5.75124	13.29	3.42703
11.6	10.0566	11.6	43.2117	13.3	3.80457	11.6	5.75124	13.3	3.60783
11.62	9.61659	11.62	44.0876	13.31	3.94109	11.62	5.72372	13.31	3.6378
11.64	9.93086	11.64	42.3358	13.32	3.92939	11.64	5.42102	13.32	3.60131
11.66	10.0356	11.66	41.6058	13.33	3.87367	11.66	5.9989	13.33	3.51788
11.68	9.32328	11.68	40.7299	13.34	3.93021	11.68	5.9989	13.34	3.54784
11.7	8.77855	11.7	42.6277	13.35	4.01975	11.7	5.00826	13.35	3.65503
11.72	8.94616	11.72	41.1679	13.36	4.14521	11.72	5.80627	13.36	3.86164
11.74	8.94616	11.74	37.6642	13.37	4.01673	11.74	6.16401	13.37	3.86836
11.76	9.42803	11.76	43.3577	13.38	3.88839	11.76	6.21904	13.38	3.77158
11.78	9.76325	11.78	45.6934	13.39	3.9093	11.78	5.50358	13.39	3.83356
11.8	9.30233	11.8	42.3358	13.4	3.8659	11.8	5.75124	13.4	3.83139
11.82	9.55374	11.82	39.708	13.41	3.84674	11.82	5.91635	13.41	3.98118
11.84	9.57469	11.84	39.854	13.42	4.02467	11.84	5.83379	13.42	4.04349
11.86	10.6432	11.86	42.3358	13.43	4.10358	11.86	4.623	13.43	3.9427
11.88	9.95181	11.88	36.3504	13.44	4.08501	11.88	5.39351	13.44	3.74651
11.9	9.23947	11.9	40.438	13.45	3.89076	11.9	5.50358	13.45	3.70019
11.92	9.88896	11.92	41.0219	13.46	3.56816	11.92	5.80627	13.46	3.79056
11.94	9.7423	11.94	41.0219	13.47	3.85052	11.94	5.50358	13.47	3.45773
11.96	8.96711	11.96	40.7299	13.48	4.19309	11.96	5.5311	13.48	3.73727
11.98	9.34423	11.98	40.7299	13.49	4.15306	11.98	6.68685	13.49	4.08782
12	9.61659	12	41.8978	13.5	3.9352	12	5.61365	13.5	3.92893
12.02	9.51184	12.02	36.4963	13.51	3.798	12.02	5.97138	13.51	3.98638
12.04	9.46994	12.04	43.0657	13.52	3.78738	12.04	5.28343	13.52	3.98638
12.06	9.7423	12.06	36.7883	13.53	3.97064	12.06	5.28343	13.53	3.94326
12.08	9.13472	12.08	41.4599	13.54	4.01063	12.08	5.61365	13.54	3.95262
12.1	10.7899	12.1	40.5839	13.55	3.96208	12.1	5.2284	13.55	4.14928
12.12	9.93086	12.12	42.0438	13.56	3.99633	12.12	4.87067	13.56	4.151
12.14	9.90991	12.14	38.5401	13.57	4.14691	12.14	5.36599	13.57	4.12359
12.16	9.23947	12.16	35.6204	13.58	4.02619	12.16	5.55861	13.58	4.3375
12.18	9.53279	12.18	37.8102	13.59	3.88081	12.18	5.6962	13.59	4.25838
12.2	9.6585	12.2	39.854	13.6	3.97583	12.2	5.66868	13.6	3.86476
12.22	9.51184	12.22	35.4744	13.61	4.09468	12.22	5.09081	13.61	3.52612
12.24	10.2661	12.24	35.9124	13.62	4.147	12.24	5.6962	13.62	3.53877
12.26	9.63754	12.26	39.2701	13.63	4.15859	12.26	5.31095	13.63	3.56482
12.28	9.23947	12.28	35.7664	13.64	4.14299	12.28	5.20088	13.64	3.67679
12.3	10.4965	12.3	38.5401	13.65	3.95344	12.3	5.77876	13.65	4.09247
12.32	10.748	12.32	36.6423	13.66	3.87901	12.32	5.86131	13.66	4.26492
12.34	9.55374	12.34	38.2482	13.67	3.93323	12.34	5.11833	13.67	4.24732
12.36	9.05091	12.36	39.2701	13.68	4.04617	12.36	5.66868	13.68	4.25441
12.38	8.8833	12.38	39.708	13.69	3.97189	12.38	5.5311	13.69	4.08013
12.4	8.71569	12.4	35.7664	13.7	3.81639	12.4	5.42102	13.7	4.06669
12.42	10.4337	12.42	39.854	13.71	3.89317	12.42	5.2284	13.71	4.46754
12.44	9.55374	12.44	36.6423	13.72	4.0238	12.44	5.80627	13.72	4.33675
12.46	9.95181	12.46	38.3942	13.73	4.04348	12.46	5.75124	13.73	4.04934
12.48	9.72135	12.48	39.854	13.74	3.77086	12.48	5.28343	13.74	4.25005
12.5	10.3289	12.5	37.6642	13.75	3.77962	12.5	5.9989	13.75	4.41647
12.52	9.93086	12.52	39.1241	13.76	3.93585	12.52	5.66868	13.76	4.36283
12.54	9.53279	12.54	40.146	13.77	3.99422	12.54	5.11833	13.77	4.19486
12.56	10.2661	12.56	38.5401	13.78	3.94081	12.56	5.58613	13.78	4.20919
12.58	9.61659	12.58	36.4963	13.79	3.84949	12.58	5.88883	13.79	4.35646
12.6	8.98806	12.6	42.7737	13.8	3.97717	12.6	6.41167	13.8	4.4072
12.62	9.09281	12.62	39.1241	13.81	4.20398	12.62	6.05394	13.81	4.37255
12.64	10.1613	12.64	38.8321	13.82	4.13567	12.64	5.03577	13.82	4.12366
12.66	9.59564	12.66	36.4963	13.83	3.88556	12.66	5.83379	13.83	4.00708
12.68	9.32328	12.68	38.8321	13.84	3.73246	12.68	5.14584	13.84	3.87067
12.7	9.67945	12.7	37.3723	13.85	3.70146	12.7	6.05394	13.85	3.51615
12.72	9.7423	12.72	36.9343	13.86	3.86821	12.72	5.5311	13.86	3.81686
12.74	8.58999	12.74	34.8905	13.87	3.95028	12.74	5.5311	13.87	4.4145
12.76	9.26042	12.76	35.3285	13.88	3.97152	12.76	5.44854	13.88	4.23389
12.78	9.46994	12.78	34.1606	13.89	4.06828	12.78	5.47606	13.89	3.96344
12.8	9.09281	12.8	32.8467	13.9	3.87496	12.8	5.5311	13.9	3.85929
12.82	9.7842	12.82	40.5839	13.91	3.92239	12.82	5.31095	13.91	4.02515
12.84	9.23947	12.84	36.6423	13.92	4.04251	12.84	5.5311	13.92	3.84471
12.86	10.0985	12.86	37.9562	13.93	4.16065	12.86	5.9989	13.93	3.69685
12.88	10.5175	12.88	32.4088	13.94	4.1911	12.88	5.88883	13.94	3.69626
12.9	9.93086	12.9	38.2482	13.95	4.22854	12.9	5.33847	13.95	3.71771
12.92	9.84706	12.92	36.6423	13.96	4.1342	12.92	4.87067	13.96	3.93808
12.94	9.36518	12.94	38.2482	13.97	4.05429	12.94	5.28343	13.97	4.15653
12.96	9.63754	12.96	37.2263	13.98	4.06636	12.96	5.20088	13.98	4.06455
12.98	10.4756	12.98	35.7664	13.99	3.95952	12.98	5.80627	13.99	3.90766
13	10.4337	13	37.5183	14	3.9007	13	6.16401	14	4.20723
13.02	9.72135	13.02	34.8905	14.01	3.96862	13.02	5.64117	14.01	4.20437
13.04	9.19757	13.04	40.292	14.02	3.96002	13.04	5.61365	14.02	3.82668
13.06	9.36518	13.06	38.8321	14.03	3.96448	13.06	5.5311	14.03	3.9268
13.08	10.4965	13.08	36.4963	14.04	4.03275	13.08	5.36599	14.04	3.90581
13.1	9.15567	13.1	39.708	14.05	4.07528	13.1	5.75124	14.05	3.61669
13.12	9.19757	13.12	35.7664	14.06	4.03259	13.12	4.98074	14.06	3.61675
13.14	9.67945	13.14	32.8467	14.07	3.90887	13.14	5.55861	14.07	3.69665
13.16	9.19757	13.16	35.0365	14.08	3.79362	13.16	5.47606	14.08	3.6768
13.18	9.44898	13.18	38.9781	14.09	3.97679	13.18	6.41167	14.09	3.5665
13.2	9.55374	13.2	37.6642	14.1	4.22891	13.2	6.16401	14.1	3.63718
13.22	10.2242	13.22	34.4526	14.11	4.1102	13.22	5.61365	14.11	3.47649
13.24	9.15567	13.24	36.0584	14.12	3.93811	13.24	5.5311	14.12	3.65623
13.26	9.13472	13.26	33.1387	14.13	4.13905	13.26	5.39351	14.13	3.80628
13.28	9.55374	13.28	36.9343	14.14	4.17372	13.28	6.27408	14.14	3.86649
13.3	9.28137	13.3	35.4744	14.15	4.14333	13.3	5.55861	14.15	3.92572
13.32	10.727	13.32	33.1387	14.16	4.19888	13.32	5.00826	14.16	3.87877
13.34	9.88896	13.34	35.0365	14.17	4.17422	13.34	5.61365	14.17	3.70408
13.36	9.30233	13.36	35.1825	14.18	4.05845	13.36	5.97138	14.18	4.04633
13.38	9.7423	13.38	36.9343	14.19	4.10806	13.38	6.05394	14.19	3.97765
13.4	9.57469	13.4	29.489	14.2	4.23378	13.4	5.50358	14.2	3.80713
13.42	9.88896	13.42	33.5766	14.21	4.11497	13.42	5.36599	14.21	3.77594
13.44	9.6585	13.44	37.2263	14.22	3.94417	13.44	5.25592	14.22	3.79745
13.46	9.67945	13.46	31.6788	14.23	3.83227	13.46	5.55861	14.23	3.70688
13.48	9.67945	13.48	31.5328	14.24	3.91478	13.48	6.60429	14.24	3.72559
13.5	9.46994	13.5	36.0584	14.25	4.10149	13.5	5.6962	14.25	3.81626
13.52	9.72135	13.52	32.7007	14.26	3.98777	13.52	5.83379	14.26	3.70066
13.54	9.88896	13.54	34.8905	14.27	3.81577	13.54	6.13649	14.27	3.36845
13.56	10.3499	13.56	38.2482	14.28	3.8175	13.56	5.14584	14.28	3.47017
13.58	9.97276	13.58	34.5985	14.29	3.92609	13.58	5.20088	14.29	4.02202
13.6	10.3499	13.6	35.4744	14.3	3.93801	13.6	5.17336	14.3	4.18968
13.62	9.51184	13.62	35.7664	14.31	3.96909	13.62	4.81563	14.31	3.8516
13.64	10.0985	13.64	38.8321	14.32	3.96765	13.64	4.59549	14.32	3.71094
13.66	9.7423	13.66	34.4526	14.33	4.1018	13.66	4.98074	14.33	3.99716
13.68	10.0147	13.68	34.4526	14.34	4.21039	13.68	5.80627	14.34	4.01389
13.7	9.80515	13.7	37.3723	14.35	4.02201	13.7	6.02642	14.35	4.01189
13.72	9.84706	13.72	31.2409	14.36	4.00307	13.72	6.16401	14.36	3.8039
13.74	9.67945	13.74	33.4307	14.37	4.3125	13.74	6.19152	14.37	3.96457
13.76	8.9252	13.76	32.8467	14.38	4.5018	13.76	6.32911	14.38	4.02729
13.78	10.3499	13.78	32.5547	14.39	4.24995	13.78	5.83379	14.39	4.10993
13.8	10.6222	13.8	31.8248	14.4	3.99873	13.8	6.52174	14.4	4.19575
13.82	11.2927	13.82	34.8905	14.41	3.8595	13.82	6.21904	14.41	3.71182
13.84	9.26042	13.84	38.1022	14.42	4.02449	13.84	5.66868	14.42	3.49736
13.86	8.96711	13.86	33.2847	14.43	4.14522	13.86	5.14584	14.43	3.67512
13.88	9.49089	13.88	35.1825	14.44	4.00331	13.88	5.17336	14.44	4.08742
13.9	9.57469	13.9	37.9562	14.45	3.83584	13.9	5.50358	14.45	3.90516
13.92	9.76325	13.92	34.1606	14.46	3.92162	13.92	5.14584	14.46	3.58734
13.94	10.1404	13.94	34.1606	14.47	4.26333	13.94	6.24656	14.47	3.66056
13.96	9.97276	13.96	35.1825	14.48	4.59354	13.96	6.41167	14.48	3.91331
13.98	10.2032	13.98	36.2044	14.49	4.28328	13.98	6.02642	14.49	3.93222
14	10.727	14	34.1606	14.5	4.04942	14	6.35663	14.5	3.90526
14.02	9.32328	14.02	36.6423	14.51	4.06221	14.02	6.19152	14.51	4.14433
14.04	10.4965	14.04	33.1387	14.52	4.06706	14.04	5.64117	14.52	3.75694
14.06	9.72135	14.06	35.0365	14.53	4.086	14.06	5.14584	14.53	3.65116
14.08	9.21852	14.08	34.7445	14.54	4.28247	14.08	5.50358	14.54	4.03211
14.1	10.1613	14.1	32.9927	14.55	4.36176	14.1	5.03577	14.55	3.885
14.12	9.30233	14.12	33.4307	14.56	3.94118	14.12	4.95322	14.56	3.96339
14.14	10.0147	14.14	39.1241	14.57	4.07399	14.14	5.94386	14.57	4.00021
14.16	10.0147	14.16	37.3723	14.58	4.07681	14.16	6.10897	14.58	3.91487
14.18	10.0356	14.18	34.7445	14.59	4.26307	14.18	5.9989	14.59	3.97479
14.2	10.1613	14.2	29.927	14.6	4.24347	14.2	5.83379	14.6	3.97965
14.22	8.96711	14.22	35.6204	14.61	4.15211	14.22	5.20088	14.61	3.92394
14.24	10.1613	14.24	34.8905	14.62	4.05324	14.24	6.19152	14.62	3.9498
14.26	10.6432	14.26	34.8905	14.63	4.08273	14.26	5.97138	14.63	3.86649
14.28	10.2451	14.28	36.2044	14.64	4.07441	14.28	5.2284	14.64	3.88472
14.3	9.99371	14.3	36.2044	14.65	4.0525	14.3	4.48542	14.65	3.89005
14.32	9.53279	14.32	36.6423	14.66	4.17074	14.32	5.91635	14.66	3.81562
14.34	9.67945	14.34	33.4307	14.67	4.12343	14.34	5.9989	14.67	3.764
14.36	9.51184	14.36	37.8102	14.68	4.07732	14.36	5.55861	14.68	3.64198
14.38	9.63754	14.38	35.3285	14.69	4.05964	14.38	5.14584	14.69	3.78273
14.4	9.46994	14.4	27.8832	14.7	4.09528	14.4	5.50358	14.7	3.86649
14.42	9.80515	14.42	36.7883	14.71	4.09414	14.42	5.17336	14.71	3.83949
14.44	10.0147	14.44	37.3723	14.72	4.17222	14.44	5.61365	14.72	3.92932
14.46	10.287	14.46	36.4963	14.73	3.98152	14.46	5.44854	14.73	4.06188
14.48	10.1404	14.48	35.0365	14.74	4.01036	14.48	5.11833	14.74	3.56365
14.5	9.11376	14.5	34.3066	14.75	4.34593	14.5	5.66868	14.75	3.61777
14.52	9.82611	14.52	34.8905	14.76	4.42735	14.52	5.09081	14.76	3.85545
14.54	9.63754	14.54	30.511	14.77	4.32429	14.54	5.6962	14.77	4.34127
14.56	9.88896	14.56	36.0584	14.78	4.30615	14.56	5.72372	14.78	4.09077
14.58	8.7995	14.58	35.3285	14.79	4.08578	14.58	6.52174	14.79	4.09859
14.6	10.0356	14.6	32.7007	14.8	3.96862	14.6	5.2284	14.8	3.81335
14.62	10.3918	14.62	30.365	14.81	4.11211	14.62	5.61365	14.81	3.70433
14.64	9.82611	14.64	33.1387	14.82	4.39102	14.64	5.06329	14.82	3.77307
14.66	11.0203	14.66	33.5766	14.83	4.18855	14.66	4.65052	14.83	3.78367
14.68	10.0356	14.68	35.7664	14.84	4.13112	14.68	5.61365	14.84	3.63909
14.7	9.13472	14.7	33.7226	14.85	4.30961	14.7	4.9257	14.85	3.70205
14.72	8.86235	14.72	31.9708	14.86	4.37238	14.72	5.25592	14.86	3.87756
14.74	10.308	14.74	35.9124	14.87	4.31961	14.74	6.02642	14.87	3.71289
14.76	9.6585	14.76	32.7007	14.88	4.29774	14.76	5.5311	14.88	3.89877
14.78	9.53279	14.78	33.8686	14.89	4.24774	14.78	5.61365	14.89	4.35301
14.8	10.287	14.8	32.2628	14.9	4.2147	14.8	5.36599	14.9	4.56179
14.82	9.7423	14.82	34.5985	14.91	4.37458	14.82	5.44854	14.91	4.11889
14.84	9.7423	14.84	36.3504	14.92	4.30258	14.84	5.97138	14.92	3.981
14.86	9.86801	14.86	36.4963	14.93	4.2291	14.86	5.91635	14.93	3.84172
14.88	11.1251	14.88	35.9124	14.94	4.42949	14.88	5.55861	14.94	4.11945
14.9	10.7689	14.9	34.0146	14.95	4.31175	14.9	5.47606	14.95	4.1314
14.92	9.05091	14.92	33.2847	14.96	3.94271	14.92	5.6962	14.96	3.85347
14.94	9.34423	14.94	37.6642	14.97	3.83163	14.94	5.5311	14.97	3.75518
14.96	9.32328	14.96	32.8467	14.98	4.09482	14.96	5.55861	14.98	3.81083
14.98	10.6222	14.98	35.0365	14.99	4.20645	14.98	5.77876	14.99	3.97341
15	10.3289	15	31.8248	15	4.12215	15	5.88883	15	4.20888
15.02	9.59564	15.02	31.0949	15.01	4.2008	15.02	4.98074	15.01	4.33312
15.04	10.0985	15.04	31.8248	15.02	4.16122	15.04	4.67804	15.02	4.32502
15.06	9.82611	15.06	35.1825	15.03	4.0121	15.06	5.42102	15.03	4.1877
15.08	9.28137	15.08	35.3285	15.04	4.13309	15.08	5.42102	15.04	4.21702
15.1	10.2242	15.1	34.0146	15.05	4.20396	15.1	4.78811	15.05	4.21084
15.12	9.46994	15.12	39.562	15.06	4.32148	15.12	5.66868	15.06	3.9171
15.14	10.1404	15.14	32.4088	15.07	4.30392	15.14	5.72372	15.07	4.04633
15.16	10.5384	15.16	33.7226	15.08	4.16162	15.16	5.88883	15.08	4.05473
15.18	9.38613	15.18	30.365	15.09	4.10426	15.18	6.19152	15.09	4.02599
15.2	9.93086	15.2	31.2409	15.1	4.2422	15.2	5.36599	15.1	3.85462
15.22	9.49089	15.22	33.7226	15.11	4.07587	15.22	6.02642	15.11	3.82177
15.24	10.308	15.24	37.3723	15.12	4.01634	15.24	5.31095	15.12	3.958
15.26	11.146	15.26	35.4744	15.13	4.28005	15.26	5.58613	15.13	3.88142
15.28	10.3708	15.28	32.1168	15.14	4.45467	15.28	5.66868	15.14	4.00157
15.3	9.80515	15.3	33.7226	15.15	4.27827	15.3	5.44854	15.15	3.87283
15.32	9.7004	15.32	37.0803	15.16	4.47672	15.32	6.38415	15.16	4.12075
15.34	9.90991	15.34	36.6423	15.17	4.41836	15.34	5.5311	15.17	4.20879
15.36	9.7423	15.36	30.365	15.18	4.44142	15.36	6.02642	15.18	3.98409
15.38	10.1613	15.38	35.3285	15.19	4.1842	15.38	5.42102	15.19	4.08692
15.4	9.88896	15.4	35.0365	15.2	4.29676	15.4	5.86131	15.2	4.07125
15.42	9.99371	15.42	32.7007	15.21	4.21879	15.42	6.60429	15.21	4.38421
15.44	10.1613	15.44	34.8905	15.22	4.149	15.44	5.2284	15.22	4.44685
15.46	10.4756	15.46	38.5401	15.23	4.29073	15.46	5.47606	15.23	4.37649
15.48	10.2032	15.48	37.8102	15.24	4.56336	15.48	5.88883	15.24	3.98596
15.5	10.1613	15.5	34.1606	15.25	4.56552	15.5	5.25592	15.25	4.22616
15.52	10.5803	15.52	34.0146	15.26	4.57999	15.52	5.80627	15.26	4.17754
15.54	10.8527	15.54	32.9927	15.27	4.423	15.54	5.33847	15.27	4.10293
15.56	10.7899	15.56	36.0584	15.28	4.28424	15.56	5.47606	15.28	4.26421
15.58	10.4756	15.58	31.3869	15.29	4.16523	15.58	5.14584	15.29	4.23779
15.6	8.69474	15.6	33.4307	15.3	3.95832	15.6	5.09081	15.3	4.15449
15.62	10.0775	15.62	33.5766	15.31	3.98159	15.62	5.64117	15.31	4.33423
15.64	10.1194	15.64	29.781	15.32	4.07097	15.64	5.75124	15.32	4.39392
15.66	9.7004	15.66	35.6204	15.33	3.93362	15.66	5.17336	15.33	4.11633
15.68	9.61659	15.68	31.8248	15.34	4.13362	15.68	5.64117	15.34	3.95224
15.7	10.3499	15.7	31.9708	15.35	4.52407	15.7	5.44854	15.35	4.0188
15.72	10.308	15.72	31.9708	15.36	4.23258	15.72	5.2284	15.36	3.87973
15.74	10.2451	15.74	33.1387	15.37	4.47804	15.74	5.20088	15.37	4.06328
15.76	9.93086	15.76	34.5985	15.38	4.50968	15.76	5.42102	15.38	3.78447
15.78	9.7842	15.78	34.7445	15.39	4.44165	15.78	5.42102	15.39	4.0352
15.8	9.38613	15.8	31.3869	15.4	4.2213	15.8	6.13649	15.4	4.59708
15.82	10.7689	15.82	34.4526	15.41	4.22863	15.82	5.47606	15.41	4.29752
15.84	9.32328	15.84	33.5766	15.42	4.21229	15.84	5.6962	15.42	4.18597
15.86	10.6641	15.86	34.7445	15.43	4.14281	15.86	5.6962	15.43	4.41775
15.88	10.4546	15.88	30.511	15.44	4.42511	15.88	5.28343	15.44	4.28199
15.9	10.4965	15.9	32.5547	15.45	4.32326	15.9	5.75124	15.45	4.47919
15.92	9.88896	15.92	32.4088	15.46	4.2626	15.92	5.83379	15.46	4.36935
15.94	9.90991	15.94	35.3285	15.47	4.2379	15.94	5.80627	15.47	4.44372
15.96	10.1823	15.96	35.7664	15.48	4.24284	15.96	5.9989	15.48	4.44275
15.98	9.99371	15.98	33.2847	15.49	4.13796	15.98	5.00826	15.49	4.49947
16	9.76325	16	35.9124	15.5	4.10615	16	5.6962	15.5	4.84789
16.02	9.82611	16.02	32.7007	15.51	4.05727	16.02	5.44854	15.51	4.66431
16.04	10.5384	16.04	29.1971	15.52	4.00521	16.04	5.36599	15.52	4.24984
16.06	9.57469	16.06	33.1387	15.53	4.13073	16.06	5.80627	15.53	4.35247
16.08	10.0147	16.08	27.4453	15.54	4.06965	16.08	5.64117	15.54	4.14278
16.1	9.95181	16.1	33.5766	15.55	4.38174	16.1	5.88883	15.55	4.03206
16.12	10.0147	16.12	33.8686	15.56	4.38407	16.12	5.00826	15.56	4.11305
16.14	9.99371	16.14	32.4088	15.57	4.27616	16.14	5.55861	15.57	3.98672
16.16	10.1194	16.16	37.8102	15.58	4.2461	16.16	5.66868	15.58	4.10654
16.18	10.287	16.18	30.8029	15.59	3.99788	16.18	5.44854	15.59	4.17356
16.2	10.2451	16.2	36.0584	15.6	4.30194	16.2	5.5311	15.6	4.05358
16.22	10.8737	16.22	36.0584	15.61	4.59589	16.22	5.91635	15.61	3.97156
16.24	10.8737	16.24	33.1387	15.62	4.4775	16.24	5.64117	15.62	4.33106
16.26	10.2242	16.26	31.9708	15.63	4.27578	16.26	5.42102	15.63	4.71327
16.28	9.63754	16.28	35.1825	15.64	4.4325	16.28	5.47606	15.64	4.5712
16.3	9.7423	16.3	32.2628	15.65	4.49077	16.3	5.2284	15.65	4.30141
16.32	9.88896	16.32	34.0146	15.66	4.27916	16.32	5.83379	15.66	4.14395
16.34	10.2451	16.34	35.3285	15.67	4.2471	16.34	5.83379	15.67	4.04667
16.36	10.3289	16.36	32.7007	15.68	4.26902	16.36	6.19152	15.68	3.87513
16.38	11.1041	16.38	35.3285	15.69	4.35918	16.38	5.11833	15.69	3.67094
16.4	11.3765	16.4	34.5985	15.7	4.27077	16.4	5.75124	15.7	3.85067
16.42	10.6222	16.42	32.7007	15.71	4.13345	16.42	5.55861	15.71	3.92768
16.44	10.9156	16.44	36.0584	15.72	4.47804	16.44	5.55861	15.72	3.81248
16.46	10.0147	16.46	30.365	15.73	4.71094	16.46	5.36599	15.73	4.08938
16.48	10.706	16.48	37.6642	15.74	4.32779	16.48	6.19152	15.74	4.34522
16.5	10.4337	16.5	31.5328	15.75	4.29373	16.5	5.47606	15.75	4.41417
16.52	10.8737	16.52	29.489	15.76	4.43878	16.52	5.5311	15.76	4.43306
16.54	10.1194	16.54	31.8248	15.77	4.4092	16.54	5.86131	15.77	4.56829
16.56	10.6641	16.56	39.2701	15.78	4.29247	16.56	5.94386	15.78	4.31664
16.58	10.706	16.58	36.7883	15.79	4.494	16.58	5.9989	15.79	4.82798
16.6	10.3918	16.6	36.7883	15.8	4.46123	16.6	5.77876	15.8	4.58833
16.62	9.90991	16.62	37.0803	15.81	4.42868	16.62	5.50358	15.81	4.39167
16.64	9.86801	16.64	33.7226	15.82	4.25086	16.64	5.03577	15.82	4.30318
16.66	9.7004	16.66	31.5328	15.83	4.26362	16.66	5.5311	15.83	4.20899
16.68	10.2242	16.68	34.0146	15.84	4.49631	16.68	5.36599	15.84	4.39583
16.7	10.4756	16.7	31.9708	15.85	4.56873	16.7	5.17336	15.85	4.59842
16.72	10.748	16.72	31.3869	15.86	4.18198	16.72	5.33847	15.86	4.69324
16.74	10.308	16.74	35.6204	15.87	4.45287	16.74	5.33847	15.87	4.44998
16.76	10.9575	16.76	34.5985	15.88	4.54625	16.76	5.44854	15.88	4.15556
16.78	9.7842	16.78	32.7007	15.89	4.4199	16.78	5.03577	15.89	4.33013
16.8	10.8108	16.8	32.5547	15.9	4.23913	16.8	5.03577	15.9	4.28495
16.82	10.7689	16.82	30.511	15.91	4.14274	16.82	5.44854	15.91	3.99337
16.84	11.0832	16.84	30.6569	15.92	4.09575	16.84	5.00826	15.92	4.08607
16.86	10.2451	16.86	33.5766	15.93	4.18554	16.86	5.2284	15.93	4.29522
16.88	10.2032	16.88	32.2628	15.94	4.36453	16.88	5.47606	15.94	4.28165
16.9	10.3918	16.9	31.3869	15.95	4.42162	16.9	6.27408	15.95	4.43135
16.92	10.2661	16.92	29.781	15.96	4.44533	16.92	6.21904	15.96	4.34368
16.94	10.2451	16.94	31.3869	15.97	4.30356	16.94	6.24656	15.97	4.5048
16.96	10.1194	16.96	36.0584	15.98	4.34195	16.96	5.55861	15.98	4.62585
16.98	10.6432	16.98	32.4088	15.99	4.73089	16.98	5.20088	15.99	4.24929
17	11.0622	17	29.927	16	4.69655	17	5.9989	16	4.15104
17.02	10.5384	17.02	31.9708	16.01	4.64422	17.02	5.2284	16.01	3.94415
17.04	10.6432	17.04	34.4526	16.02	4.54436	17.04	5.44854	16.02	4.10627
17.06	9.67945	17.06	32.7007	16.03	4.21141	17.06	5.9989	16.03	4.14693
17.08	10.3918	17.08	29.781	16.04	4.15977	17.08	5.80627	16.04	4.24555
17.1	10.3918	17.1	31.8248	16.05	4.36353	17.1	5.17336	16.05	4.00515
17.12	10.2451	17.12	36.0584	16.06	4.63301	17.12	5.47606	16.06	3.62978
17.14	11.167	17.14	37.9562	16.07	4.62977	17.14	5.9989	16.07	3.61726
17.16	10.5803	17.16	32.4088	16.08	4.44928	17.16	5.86131	16.08	4.00347
17.18	9.84706	17.18	31.3869	16.09	4.33988	17.18	5.66868	16.09	4.36269
17.2	10.3499	17.2	34.3066	16.1	4.30294	17.2	5.36599	16.1	4.30943
17.22	10.706	17.22	29.489	16.11	4.18479	17.22	5.28343	16.11	4.27948
17.24	10.3499	17.24	36.7883	16.12	4.25575	17.24	6.08145	16.12	4.23629
17.26	10.1404	17.26	31.5328	16.13	4.36266	17.26	6.19152	16.13	4.2784
17.28	10.2242	17.28	31.0949	16.14	4.34144	17.28	5.94386	16.14	4.61653
17.3	9.7423	17.3	32.9927	16.15	4.28465	17.3	5.09081	16.15	4.43225
17.32	10.5594	17.32	35.9124	16.16	4.24702	17.32	5.97138	16.16	4.54553
17.34	10.2451	17.34	33.5766	16.17	4.37726	17.34	6.3016	16.17	4.48526
17.36	10.3289	17.36	30.365	16.18	4.53805	17.36	4.89818	16.18	4.09446
17.38	10.287	17.38	29.489	16.19	4.48731	17.38	4.89818	16.19	4.31761
17.4	10.8108	17.4	34.0146	16.2	4.56304	17.4	5.25592	16.2	4.08685
17.42	10.287	17.42	35.0365	16.21	4.55279	17.42	6.21904	16.21	3.97762
17.44	11.3974	17.44	34.1606	16.22	4.45329	17.44	5.44854	16.22	3.90089
17.46	11.2298	17.46	34.0146	16.23	4.4935	17.46	4.70556	16.23	4.16834
17.48	11.3555	17.48	31.0949	16.24	4.55912	17.48	4.95322	16.24	4.36933
17.5	10.9575	17.5	35.0365	16.25	4.7953	17.5	4.89818	16.25	4.58638
17.52	11.3555	17.52	31.9708	16.26	4.69902	17.52	5.36599	16.26	4.24977
17.54	10.6013	17.54	29.3431	16.27	4.38687	17.54	5.94386	16.27	4.21981
17.56	10.8946	17.56	33.7226	16.28	4.30561	17.56	5.64117	16.28	4.27847
17.58	10.9575	17.58	31.6788	16.29	4.39782	17.58	5.80627	16.29	4.59846
17.6	10.8527	17.6	31.5328	16.3	4.39428	17.6	5.42102	16.3	4.51992
17.62	11.3346	17.62	33.8686	16.31	4.67125	17.62	5.36599	16.31	4.0526
17.64	10.3708	17.64	31.9708	16.32	4.73027	17.64	6.27408	16.32	4.09507
17.66	10.5175	17.66	33.4307	16.33	4.53144	17.66	5.75124	16.33	4.18494
17.68	10.748	17.68	35.0365	16.34	4.272	17.68	5.31095	16.34	4.26858
17.7	11.0203	17.7	32.1168	16.35	4.40654	17.7	5.55861	16.35	4.24785
17.72	11.2089	17.72	32.9927	16.36	4.49065	17.72	6.02642	16.36	3.94309
17.74	10.8108	17.74	32.9927	16.37	4.7251	17.74	5.86131	16.37	3.8259
17.76	11.0413	17.76	28.9051	16.38	4.58705	17.76	6.05394	16.38	4.05939
17.78	10.4127	17.78	28.7591	16.39	4.77719	17.78	6.21904	16.39	4.25681
17.8	11.3346	17.8	30.073	16.4	4.68814	17.8	5.83379	16.4	4.32102
17.82	11.5022	17.82	34.8905	16.41	4.67491	17.82	5.77876	16.41	4.22205
17.84	11.0203	17.84	30.6569	16.42	4.52603	17.84	5.72372	16.42	4.79727
17.86	12.0469	17.86	32.8467	16.43	4.30665	17.86	5.75124	16.43	5.12378
17.88	11.7536	17.88	31.9708	16.44	4.40704	17.88	5.58613	16.44	4.50174
17.9	11.4393	17.9	28.9051	16.45	4.72651	17.9	5.11833	16.45	4.38793
17.92	11.7117	17.92	29.0511	16.46	4.69059	17.92	5.09081	16.46	4.18403
17.94	11.9422	17.94	30.6569	16.47	4.49097	17.94	5.36599	16.47	3.84219
17.96	12.3612	17.96	31.3869	16.48	4.42694	17.96	6.02642	16.48	4.49038
17.98	12.9897	17.98	30.8029	16.49	4.43955	17.98	5.64117	16.49	4.13006
18	12.3612	18	32.2628	16.5	4.50658	18	5.61365	16.5	4.26174
18.02	12.4031	18.02	32.7007	16.51	4.35339	18.02	4.87067	16.51	4.46511
18.04	12.6545	18.04	31.3869	16.52	4.18308	18.04	5.64117	16.52	4.66448
18.06	13.1783	18.06	32.5547	16.53	4.37475	18.06	6.60429	16.53	4.49004
18.08	12.3193	18.08	32.5547	16.54	4.5503	18.08	5.28343	16.54	4.44838
18.1	13.7021	18.1	31.3869	16.55	4.44546	18.1	6.10897	16.55	4.41105
18.12	13.304	18.12	30.511	16.56	4.35517	18.12	5.80627	16.56	4.52677
18.14	12.5917	18.14	34.0146	16.57	4.40017	18.14	5.97138	16.57	4.35379
18.16	13.7649	18.16	34.8905	16.58	4.562	18.16	6.21904	16.58	4.20563
18.18	13.1364	18.18	33.7226	16.59	4.59247	18.18	6.19152	16.59	4.50168
18.2	13.8278	18.2	30.9489	16.6	4.46577	18.2	5.94386	16.6	4.52015
18.22	14.4144	18.22	32.1168	16.61	4.65071	18.22	6.63181	16.61	4.50737
18.24	14.3306	18.24	35.9124	16.62	4.55507	18.24	6.35663	16.62	4.48165
18.26	14.8334	18.26	31.8248	16.63	4.50096	18.26	6.27408	16.63	4.12638
18.28	15.3782	18.28	30.9489	16.64	4.33123	18.28	7.45735	16.64	3.95641
18.3	15.5667	18.3	33.5766	16.65	4.47632	18.3	7.0721	16.65	4.02425
18.32	17.1381	18.32	36.3504	16.66	4.78073	18.32	6.7694	16.66	4.30481
18.34	15.9438	18.34	27.2993	16.67	4.74714	18.34	6.87947	16.67	4.32915
18.36	16.761	18.36	34.0146	16.68	4.68653	18.36	6.71436	16.68	4.62339
18.38	16.9914	18.38	32.9927	16.69	4.40118	18.38	7.8426	16.69	4.53705
18.4	18.6466	18.4	32.5547	16.7	4.16169	18.4	7.78756	16.7	4.50243
18.42	18.1437	18.42	32.5547	16.71	4.45973	18.42	6.98954	16.71	4.11407
18.44	19.4427	18.44	35.9124	16.72	4.71988	18.44	9.0809	16.72	4.06054
18.46	20.5322	18.46	31.9708	16.73	4.54131	18.46	8.9158	16.73	4.22311
18.48	22.9415	18.48	36.0584	16.74	4.62529	18.48	9.79637	16.74	4.04887
18.5	25.0367	18.5	32.7007	16.75	4.80421	18.5	11.0897	16.75	3.97564
18.52	26.168	18.52	29.635	16.76	4.72743	18.52	10.1816	16.76	4.23978
18.54	29.8554	18.54	29.635	16.77	4.57031	18.54	11.7226	16.77	4.57715
18.56	34.0666	18.56	31.6788	16.78	4.60498	18.56	11.6676	16.78	5.14492
18.58	40.5405	18.58	30.9489	16.79	4.76004	18.58	14.0066	16.79	4.67462
18.6	45.5479	18.6	28.9051	16.8	4.74954	18.6	16.5107	16.8	3.99713
18.62	52.9855	18.62	33.4307	16.81	4.73124	18.62	17.3638	16.81	4.11059
18.64	60.067	18.64	29.927	16.82	4.63801	18.64	21.7666	16.82	4.43802
18.66	68.4475	18.66	32.7007	16.83	4.58683	18.66	26.3346	16.83	4.53266
18.68	78.4831	18.68	29.3431	16.84	4.54697	18.68	30.4898	16.84	4.3338
18.7	91.0329	18.7	34.0146	16.85	4.53721	18.7	33.792	16.85	4.50306
18.72	94.4898	18.72	32.5547	16.86	4.44904	18.72	39.4607	16.86	4.24035
18.74	100	18.74	38.3942	16.87	4.51205	18.74	47.3858	16.87	4.27108
18.76	95.8936	18.76	31.9708	16.88	4.68001	18.76	52.1739	16.88	4.76045
18.78	87.7855	18.78	33.5766	16.89	4.70845	18.78	62.6857	16.89	4.76173
18.8	74.0624	18.8	32.7007	16.9	4.40659	18.8	76.5272	16.9	4.81295
18.82	61.4079	18.82	28.6131	16.91	4.55575	18.82	92.8178	16.91	4.40393
18.84	44.9822	18.84	35.6204	16.92	4.89837	18.84	100	16.92	4.16291
18.86	36.3503	18.86	31.8248	16.93	4.76096	18.86	98.7892	16.93	4.51292
18.88	29.185	18.88	30.073	16.94	4.45391	18.88	81.2603	16.94	4.89578
18.9	25.2671	18.9	30.9489	16.95	4.24908	18.9	65.1624	16.95	4.8844
18.92	21.5169	18.92	31.5328	16.96	4.54551	18.92	45.6247	16.96	4.55539
18.94	19.757	18.94	28.4672	16.97	4.79427	18.94	33.7369	16.97	4.44644
18.96	18.4161	18.96	30.9489	16.98	4.74299	18.96	21.4364	16.98	4.68103
18.98	17.7666	18.98	27.5912	16.99	4.62141	18.98	15.8503	16.99	4.82549
19	15.5039	19	29.0511	17	4.53193	19	12.7408	17	4.63577
19.02	15.441	19.02	30.219	17.01	4.74095	19.02	11.4199	17.01	4.42103
19.04	15.6505	19.04	29.781	17.02	4.80093	19.04	9.71381	17.02	4.42045
19.06	15.1058	19.06	31.0949	17.03	4.63263	19.06	8.28288	17.03	4.7413
19.08	14.582	19.08	32.9927	17.04	4.47574	19.08	8.47551	17.04	4.52501
19.1	14.4982	19.1	31.2409	17.05	4.69229	19.1	8.17281	17.05	4.77659
19.12	14.4354	19.12	32.5547	17.06	4.57714	19.12	8.47551	17.06	4.48682
19.14	14.7077	19.14	30.8029	17.07	4.47447	19.14	7.48487	17.07	4.28611
19.16	13.9535	19.16	28.9051	17.08	4.4692	19.16	7.09961	17.08	4.3588
19.18	13.8068	19.18	31.2409	17.09	4.62728	19.18	6.68685	17.09	4.74536
19.2	13.9535	19.2	30.511	17.1	4.71367	19.2	7.09961	17.1	4.79084
19.22	14.0163	19.22	28.9051	17.11	4.60675	19.22	6.98954	17.11	4.80877
19.24	13.5764	19.24	29.927	17.12	4.34337	19.24	6.63181	17.12	5.03543
19.26	13.6811	19.26	31.9708	17.13	4.45587	19.26	6.38415	17.13	5.02593
19.28	13.4926	19.28	28.7591	17.14	4.56358	19.28	6.02642	17.14	4.96129
19.3	12.5079	19.3	26.8613	17.15	4.39109	19.3	6.16401	17.15	4.81959
19.32	12.885	19.32	29.781	17.16	4.3971	19.32	6.16401	17.16	4.4237
19.34	13.0735	19.34	30.219	17.17	4.38956	19.34	5.9989	17.17	4.28968
19.36	12.3402	19.36	34.4526	17.18	4.18737	19.36	6.43919	17.18	4.76306
19.38	12.3821	19.38	33.5766	17.19	4.28485	19.38	5.72372	17.19	4.57657
19.4	11.8584	19.4	30.219	17.2	4.4453	19.4	6.10897	17.2	4.51666
19.42	12.9269	19.42	31.3869	17.21	4.65309	19.42	6.08145	17.21	4.46135
19.44	12.4869	19.44	27.8832	17.22	4.50951	19.44	5.77876	17.22	4.46344
19.46	12.445	19.46	33.1387	17.23	4.37464	19.46	5.5311	17.23	4.57022
19.48	12.4659	19.48	32.2628	17.24	4.74992	19.48	5.88883	17.24	4.40234
19.5	11.8374	19.5	30.511	17.25	4.88801	19.5	5.88883	17.25	4.88104
19.52	12.6126	19.52	31.5328	17.26	4.45768	19.52	5.44854	17.26	4.85559
19.54	12.3193	19.54	28.6131	17.27	4.55811	19.54	6.08145	17.27	4.80628
19.56	12.6755	19.56	29.927	17.28	4.6286	19.56	5.83379	17.28	4.51696
19.58	11.7117	19.58	31.6788	17.29	4.62249	19.58	5.72372	17.29	4.49705
19.6	11.7117	19.6	31.5328	17.3	4.80727	19.6	5.80627	17.3	4.61823
19.62	11.8374	19.62	30.9489	17.31	4.93069	19.62	5.06329	17.31	4.36541
19.64	12.3193	19.64	35.7664	17.32	4.62464	19.64	5.88883	17.32	4.70281
19.66	12.0469	19.66	30.219	17.33	4.89121	19.66	6.16401	17.33	4.00385
19.68	12.3612	19.68	32.5547	17.34	4.60892	19.68	5.91635	17.34	4.18018
19.7	12.3402	19.7	31.0949	17.35	4.67259	19.7	5.75124	17.35	4.63312
19.72	12.6755	19.72	31.9708	17.36	4.58488	19.72	6.05394	17.36	4.64091
19.74	12.8012	19.74	32.8467	17.37	4.51911	19.74	6.41167	17.37	4.13206
19.76	11.8165	19.76	29.489	17.38	4.56652	19.76	5.31095	17.38	4.51292
19.78	12.7383	19.78	30.365	17.39	4.91732	19.78	6.05394	17.39	4.81265
19.8	12.2983	19.8	29.489	17.4	5.23331	19.8	5.2284	17.4	4.95785
19.82	12.5288	19.82	29.635	17.41	4.70817	19.82	5.6962	17.41	5.16893
19.84	11.2927	19.84	33.4307	17.42	4.50523	19.84	5.88883	17.42	4.82268
19.86	12.1307	19.86	34.1606	17.43	4.8082	19.86	5.33847	17.43	4.39007
19.88	11.9212	19.88	32.2628	17.44	4.74321	19.88	5.86131	17.44	4.11458
19.9	12.5498	19.9	34.8905	17.45	4.53588	19.9	5.5311	17.45	4.22823
19.92	12.5079	19.92	30.8029	17.46	4.4684	19.92	5.75124	17.46	4.64872
19.94	12.0888	19.94	30.8029	17.47	4.4663	19.94	5.14584	17.47	4.74911
19.96	11.0413	19.96	30.219	17.48	4.92591	19.96	5.2284	17.48	4.08445
19.98	12.4031	19.98	30.6569	17.49	4.78304	19.98	4.89818	17.49	4.17275
20	11.8374	20	31.6788	17.5	4.54596	20	6.02642	17.5	4.47059
20.02	12.5079	20.02	30.511	17.51	4.81448	20.02	6.10897	17.51	4.82932
20.04	11.607	20.04	30.6569	17.52	4.87243	20.04	6.05394	17.52	4.50592
20.06	11.9631	20.06	28.7591	17.53	4.67613	20.06	4.98074	17.53	4.79352
20.08	11.8374	20.08	30.073	17.54	4.7237	20.08	5.09081	17.54	4.97944
20.1	12.1936	20.1	30.9489	17.55	4.90887	20.1	5.61365	17.55	4.99758
20.12	12.026	20.12	30.6569	17.56	4.99436	20.12	5.58613	17.56	4.92983
20.14	11.7746	20.14	28.4672	17.57	4.75454	20.14	5.94386	17.57	4.86852
20.16	11.4812	20.16	28.9051	17.58	4.77966	20.16	5.66868	17.58	5.20188
20.18	11.8374	20.18	29.927	17.59	4.72723	20.18	5.5311	17.59	5.47639
20.2	11.586	20.2	31.8248	17.6	4.75938	20.2	5.20088	17.6	5.16917
20.22	12.424	20.22	32.9927	17.61	4.81656	20.22	5.2284	17.61	4.8747
20.24	12.026	20.24	33.8686	17.62	4.73655	20.24	6.27408	17.62	5.05868
20.26	12.5079	20.26	33.5766	17.63	4.68105	20.26	4.89818	17.63	5.36834
20.28	11.8793	20.28	30.219	17.64	4.93364	20.28	5.5311	17.64	4.95291
20.3	12.3193	20.3	31.2409	17.65	4.99125	20.3	5.75124	17.65	4.75073
20.32	11.7327	20.32	35.3285	17.66	4.53827	20.32	5.39351	17.66	4.38013
20.34	11.8584	20.34	30.365	17.67	4.59261	20.34	5.64117	17.67	4.06415
20.36	11.2927	20.36	29.781	17.68	4.68353	20.36	5.47606	17.68	4.61581
20.38	11.4393	20.38	30.073	17.69	4.82222	20.38	5.6962	17.69	4.63779
20.4	12.1517	20.4	34.7445	17.7	4.6165	20.4	5.28343	17.7	4.78471
20.42	11.7746	20.42	34.1606	17.71	4.68666	20.42	4.73308	17.71	4.67673
20.44	11.565	20.44	28.1752	17.72	4.78487	20.44	5.77876	17.72	4.47676
20.46	11.565	20.46	28.9051	17.73	4.74397	20.46	5.61365	17.73	4.60964
20.48	12.2564	20.48	30.073	17.74	4.63613	20.48	5.00826	17.74	4.9698
20.5	12.1098	20.5	33.1387	17.75	4.85127	20.5	5.09081	17.75	4.71282
20.52	11.1251	20.52	31.2409	17.76	4.94007	20.52	4.9257	17.76	4.7692
20.54	12.0888	20.54	28.3212	17.77	4.9108	20.54	5.77876	17.77	4.7676
20.56	12.1517	20.56	29.0511	17.78	4.79003	20.56	5.72372	17.78	4.56632
20.58	11.4812	20.58	33.1387	17.79	4.88392	20.58	6.19152	17.79	4.65618
20.6	12.5079	20.6	31.2409	17.8	4.72791	20.6	5.47606	17.8	4.72191
20.62	11.1041	20.62	31.3869	17.81	4.64676	20.62	5.28343	17.81	4.63294
20.64	11.4393	20.64	31.2409	17.82	4.56799	20.64	5.86131	17.82	4.79974
20.66	12.3612	20.66	30.6569	17.83	4.78281	20.66	5.06329	17.83	5.08911
20.68	12.3402	20.68	33.7226	17.84	5.07419	20.68	5.75124	17.84	5.27184
20.7	11.3974	20.7	32.8467	17.85	5.29567	20.7	5.14584	17.85	5.20842
20.72	12.0679	20.72	33.4307	17.86	5.13505	20.72	6.21904	17.86	4.88227
20.74	11.7955	20.74	32.7007	17.87	4.96417	20.74	5.97138	17.87	4.6092
20.76	10.8737	20.76	31.2409	17.88	5.17027	20.76	5.36599	17.88	4.58874
20.78	12.0679	20.78	30.073	17.89	5.32078	20.78	6.13649	17.89	4.86212
20.8	11.3974	20.8	28.6131	17.9	4.93666	20.8	6.68685	17.9	4.92852
20.82	11.1041	20.82	33.7226	17.91	4.70207	20.82	6.63181	17.91	5.05802
20.84	11.565	20.84	27.8832	17.92	4.8419	20.84	6.05394	17.92	5.25486
20.86	12.1936	20.86	32.4088	17.93	4.89471	20.86	6.52174	17.93	5.31603
20.88	11.4184	20.88	33.1387	17.94	5.14234	20.88	5.97138	17.94	5.12681
20.9	10.9784	20.9	34.4526	17.95	5.0838	20.9	5.5311	17.95	4.88557
20.92	11.2717	20.92	32.9927	17.96	4.87489	20.92	6.35663	17.96	4.87305
20.94	11.0622	20.94	33.1387	17.97	4.8639	20.94	5.36599	17.97	4.75013
20.96	11.1041	20.96	28.3212	17.98	4.97113	20.96	5.44854	17.98	4.64051
20.98	11.4603	20.98	33.2847	17.99	5.0213	20.98	5.39351	17.99	4.89853
21	12.1936	21	29.489	18	5.18133	21	5.03577	18	5.26912
21.02	11.5441	21.02	36.3504	18.01	5.37425	21.02	5.97138	18.01	5.18802
21.04	12.3402	21.04	31.6788	18.02	5.35894	21.04	5.11833	18.02	4.90943
21.06	11.1041	21.06	31.2409	18.03	5.4255	21.06	5.6962	18.03	4.60675
21.08	11.2089	21.08	30.219	18.04	5.40751	21.08	6.08145	18.04	4.83421
21.1	10.6851	21.1	27.2993	18.05	5.4675	21.1	5.36599	18.05	5.18529
21.12	11.1251	21.12	32.9927	18.06	5.61822	21.12	5.31095	18.06	5.17066
21.14	11.146	21.14	34.5985	18.07	5.84516	21.14	5.94386	18.07	5.04124
21.16	11.2717	21.16	34.0146	18.08	5.93055	21.16	6.02642	18.08	5.07517
21.18	12.7174	21.18	34.3066	18.09	6.11768	21.18	5.47606	18.09	4.91423
21.2	11.1041	21.2	28.9051	18.1	6.48567	21.2	5.88883	18.1	5.19667
21.22	11.0622	21.22	29.927	18.11	6.72247	21.22	5.11833	18.11	5.29388
21.24	11.8584	21.24	34.5985	18.12	7.13387	21.24	5.77876	18.12	5.14321
21.26	11.5022	21.26	30.6569	18.13	7.44686	21.26	5.66868	18.13	4.74406
21.28	11.0413	21.28	32.1168	18.14	7.82023	21.28	5.80627	18.14	4.82562
21.3	10.5384	21.3	28.4672	18.15	8.25317	21.3	5.83379	18.15	4.84209
21.32	11.7955	21.32	30.073	18.16	9.05334	21.32	5.5311	18.16	4.99728
21.34	12.2355	21.34	31.2409	18.17	9.95217	21.34	5.44854	18.17	4.97504
21.36	11.9631	21.36	32.5547	18.18	11.1465	21.36	6.4667	18.18	5.54004
21.38	12.1517	21.38	29.0511	18.19	12.4125	21.38	5.36599	18.19	5.18529
21.4	11.565	21.4	31.6788	18.2	13.8898	21.4	6.08145	18.2	5.17207
21.42	11.7746	21.42	34.7445	18.21	14.9408	21.42	5.72372	18.21	5.00657
21.44	11.5231	21.44	32.1168	18.22	16.3686	21.44	5.55861	18.22	4.73957
21.46	12.0679	21.46	28.3212	18.23	17.2571	21.46	5.28343	18.23	5.13928
21.48	12.0469	21.48	30.365	18.24	17.2669	21.48	5.25592	18.24	5.59466
21.5	11.9841	21.5	29.1971	18.25	17.3886	21.5	5.61365	18.25	5.47993
21.52	11.5231	21.52	30.073	18.26	17.5471	21.52	5.94386	18.26	5.43012
21.54	11.9212	21.54	30.073	18.27	17.2804	21.54	6.10897	18.27	5.46751
21.56	11.6489	21.56	32.4088	18.28	16.2659	21.56	5.72372	18.28	5.2901
21.58	11.7746	21.58	31.5328	18.29	14.5078	21.58	5.33847	18.29	5.45013
21.6	11.3346	21.6	31.3869	18.3	12.8225	21.6	6.41167	18.3	5.37802
21.62	10.7899	21.62	31.5328	18.31	11.0593	21.62	6.08145	18.31	5.15867
21.64	11.9212	21.64	30.511	18.32	9.60858	21.64	5.28343	18.32	4.86759
21.66	11.2298	21.66	29.1971	18.33	8.15791	21.66	6.02642	18.33	5.01973
21.68	11.6489	21.68	30.8029	18.34	7.39636	21.68	6.27408	18.34	5.17114
21.7	10.727	21.7	33.8686	18.35	6.7245	21.7	6.4667	18.35	5.01949
21.72	11.4812	21.72	30.6569	18.36	6.31733	21.72	5.75124	18.36	5.15748
21.74	10.5803	21.74	32.8467	18.37	6.35483	21.74	6.54926	18.37	4.85319
21.76	10.4546	21.76	35.3285	18.38	5.9257	21.76	5.06329	18.38	5.18074
21.78	10.9784	21.78	34.4526	18.39	5.58869	21.78	5.6962	18.39	5.08924
21.8	11.9212	21.8	31.5328	18.4	5.49952	21.8	6.60429	18.4	4.67038
21.82	10.8737	21.82	33.2847	18.41	5.26496	21.82	6.05394	18.41	5.00207
21.84	10.5803	21.84	31.9708	18.42	5.16234	21.84	5.31095	18.42	5.33516
21.86	11.4393	21.86	29.635	18.43	5.39748	21.86	5.75124	18.43	5.31559
21.88	11.3555	21.88	31.5328	18.44	5.80651	21.88	6.60429	18.44	5.07832
21.9	12.0888	21.9	31.5328	18.45	5.55064	21.9	5.91635	18.45	5.28791
21.92	11.7327	21.92	33.4307	18.46	5.32456	21.92	4.95322	18.46	5.82568
21.94	11.1041	21.94	29.1971	18.47	5.45602	21.94	5.2284	18.47	5.52472
21.96	11.0413	21.96	30.9489	18.48	5.14463	21.96	5.39351	18.48	4.85559
21.98	11.586	21.98	30.511	18.49	5.12869	21.98	5.72372	18.49	4.85969
22	12.0469	22	29.927	18.5	5.23428	22	4.89818	18.5	4.94397
22.02	11.3555	22.02	31.8248	18.51	5.19324	22.02	5.5311	18.51	5.31305
22.04	11.4184	22.04	34.0146	18.52	4.93738	22.04	5.36599	18.52	5.00147
22.06	11.3765	22.06	32.8467	18.53	4.72693	22.06	5.47606	18.53	4.92582
22.08	11.3346	22.08	30.073	18.54	5.14359	22.08	5.55861	18.54	4.65358
22.1	11.607	22.1	32.9927	18.55	5.2757	22.1	5.33847	18.55	4.77724
22.12	11.8374	22.12	29.3431	18.56	5.10148	22.12	5.39351	18.56	4.97221
22.14	11.3974	22.14	33.7226	18.57	5.00558	22.14	5.58613	18.57	5.36324
22.16	12.6126	22.16	37.2263	18.58	5.01993	22.16	5.94386	18.58	5.30717
22.18	11.8374	22.18	33.5766	18.59	5.21711	22.18	5.66868	18.59	4.88925
22.2	11.3974	22.2	29.489	18.6	4.93812	22.2	5.36599	18.6	4.9601
22.22	11.9422	22.22	31.8248	18.61	5.08547	22.22	4.65052	18.61	5.16184
22.24	11.0832	22.24	30.219	18.62	5.12446	22.24	5.2284	18.62	4.8206
22.26	11.4184	22.26	35.4744	18.63	4.98525	22.26	4.4579	18.63	5.2276
22.28	11.3765	22.28	37.0803	18.64	5.0681	22.28	5.33847	18.64	5.39025
22.3	10.8737	22.3	36.9343	18.65	5.04913	22.3	5.55861	18.65	4.85143
22.32	12.2774	22.32	31.3869	18.66	5.14594	22.32	5.33847	18.66	5.27351
22.34	12.1726	22.34	31.2409	18.67	5.33833	22.34	6.16401	18.67	5.24356
22.36	11.8374	22.36	34.0146	18.68	5.1123	22.36	6.21904	18.68	5.22024
22.38	11.4393	22.38	30.365	18.69	4.97697	22.38	5.36599	18.69	5.30027
22.4	11.8374	22.4	33.2847	18.7	5.15055	22.4	5.36599	18.7	5.22012
22.42	12.1098	22.42	35.0365	18.71	5.20481	22.42	4.29279	18.71	5.30837
22.44	11.8584	22.44	33.5766	18.72	4.89505	22.44	5.50358	18.72	5.373
22.46	12.3402	22.46	34.0146	18.73	5.19979	22.46	5.55861	18.73	5.501
22.48	13.3878	22.48	35.7664	18.74	5.01737	22.48	5.2284	18.74	5.25444
22.5	13.5345	22.5	33.5766	18.75	5.22374	22.5	5.50358	18.75	5.40087
22.52	13.8278	22.52	32.7007	18.76	4.99724	22.52	6.10897	18.76	4.94402
22.54	14.3306	22.54	32.1168	18.77	5.07423	22.54	5.17336	18.77	4.91995
22.56	15.1058	22.56	32.1168	18.78	4.92526	22.56	4.89818	18.78	5.01271
22.58	15.5667	22.58	33.4307	18.79	5.09823	22.58	5.61365	18.79	5.14817
22.6	17.6619	22.6	28.7591	18.8	4.90918	22.6	4.76059	18.8	5.00545
22.62	18.5418	22.62	32.4088	18.81	5.02289	22.62	5.14584	18.81	5.0221
22.64	21.0769	22.64	28.6131	18.82	4.85779	22.64	5.97138	18.82	5.37196
22.66	24.1358	22.66	30.365	18.83	4.99032	22.66	5.75124	18.83	5.5271
22.68	27.2575	22.68	31.9708	18.84	5.21381	22.68	4.9257	18.84	5.7821
22.7	28.9336	22.7	33.4307	18.85	5.28389	22.7	4.95322	18.85	5.69742
22.72	32.6629	22.72	31.3869	18.86	5.21151	22.72	5.42102	18.86	5.1082
22.74	30.4002	22.74	37.8102	18.87	5.22362	22.74	5.42102	18.87	5.38627
22.76	27.5718	22.76	34.7445	18.88	4.93945	22.76	5.00826	18.88	5.17165
22.78	24.9948	22.78	33.5766	18.89	4.90339	22.78	5.91635	18.89	4.86047
22.8	19.7779	22.8	34.0146	18.9	5.20837	22.8	5.06329	18.9	4.99346
22.82	15.9857	22.82	31.3869	18.91	5.14613	22.82	5.14584	18.91	5.41801
22.84	14.4144	22.84	30.6569	18.92	4.83031	22.84	5.44854	18.92	5.24177
22.86	13.8278	22.86	32.2628	18.93	4.93023	22.86	4.87067	18.93	5.1485
22.88	12.9059	22.88	29.781	18.94	4.97003	22.88	4.81563	18.94	5.00335
22.9	12.8431	22.9	30.511	18.95	5.02997	22.9	5.11833	18.95	5.71714
22.92	12.1936	22.92	33.7226	18.96	4.66634	22.92	5.44854	18.96	5.50856
22.94	11.7117	22.94	32.7007	18.97	4.83781	22.94	5.00826	18.97	5.33936
22.96	11.8584	22.96	34.0146	18.98	4.81616	22.96	4.51293	18.98	5.44886
22.98	11.4393	22.98	29.1971	18.99	5.25227	22.98	5.03577	18.99	5.27925
23	11.7746	23	33.8686	19	5.34026	23	5.42102	19	5.38126
23.02	11.4184	23.02	35.6204	19.01	5.01301	23.02	5.2284	19.01	4.97548
23.04	11.9212	23.04	33.7226	19.02	4.86529	23.04	5.39351	19.02	4.98494
23.06	11.6908	23.06	32.9927	19.03	5.26455	23.06	4.89818	19.03	5.28169
23.08	11.7536	23.08	29.927	19.04	4.94434	23.08	5.09081	19.04	5.49406
23.1	11.7117	23.1	34.4526	19.05	4.63434	23.1	5.80627	19.05	5.78828
23.12	10.9994	23.12	31.8248	19.06	5.06305	23.12	5.42102	19.06	5.89861
23.14	11.3765	23.14	30.6569	19.07	5.26976	23.14	5.06329	19.07	5.68306
23.16	11.3765	23.16	35.9124	19.08	5.1017	23.16	5.28343	19.08	5.26128
23.18	11.7117	23.18	36.0584	19.09	4.88131	23.18	5.28343	19.09	4.77685
23.2	11.5231	23.2	32.4088	19.1	5.01872	23.2	4.95322	19.1	5.19229
23.22	11.586	23.22	32.9927	19.11	5.0328	23.22	4.89818	19.11	5.4626
23.24	10.9575	23.24	36.0584	19.12	5.09143	23.24	4.59549	19.12	5.7533
23.26	11.4812	23.26	32.1168	19.13	4.94645	23.26	5.42102	19.13	5.70624
23.28	11.7955	23.28	34.4526	19.14	5.14818	23.28	4.43038	19.14	6.16125
23.3	11.4603	23.3	34.5985	19.15	5.22207	23.3	5.00826	19.15	5.60021
23.32	11.8584	23.32	32.2628	19.16	5.17589	23.32	5.2284	19.16	5.39575
23.34	11.1041	23.34	32.7007	19.17	5.33782	23.34	5.44854	19.17	5.43324
23.36	10.6432	23.36	34.1606	19.18	4.71943	23.36	5.11833	19.18	5.8214
23.38	11.6698	23.38	34.8905	19.19	5.1223	23.38	4.76059	19.19	6.14501
23.4	11.7117	23.4	32.5547	19.2	5.19809	23.4	5.2284	19.2	6.17044
23.42	11.7746	23.42	39.854	19.21	5.22043	23.42	5.50358	19.21	5.96838
23.44	11.7117	23.44	39.708	19.22	5.07361	23.44	5.00826	19.22	6.16604
23.46	11.8793	23.46	37.6642	19.23	5.30131	23.46	5.11833	19.23	5.69883
23.48	11.1041	23.48	31.8248	19.24	5.37377	23.48	5.06329	19.24	5.93317
23.5	11.7536	23.5	33.1387	19.25	5.18481	23.5	4.76059	19.25	5.83324
23.52	10.9994	23.52	33.5766	19.26	5.18295	23.52	5.11833	19.26	5.0993
23.54	11.9841	23.54	35.4744	19.27	5.05856	23.54	5.2284	19.27	5.36222
23.56	11.6698	23.56	40.5839	19.28	5.18178	23.56	5.36599	19.28	5.15296
23.58	11.586	23.58	38.2482	19.29	4.95405	23.58	4.87067	19.29	4.97883
23.6	11.3974	23.6	36.2044	19.3	4.93222	23.6	5.17336	19.3	5.24734
23.62	11.7746	23.62	38.1022	19.31	5.22054	23.62	4.95322	19.31	5.43134
23.64	11.9841	23.64	39.854	19.32	4.97971	23.64	5.11833	19.32	5.99394
23.66	11.9841	23.66	36.0584	19.33	4.95523	23.66	4.89818	19.33	5.93059
23.68	12.0679	23.68	32.4088	19.34	5.04353	23.68	4.87067	19.34	5.51207
23.7	11.1041	23.7	39.1241	19.35	4.99351	23.7	4.51293	19.35	5.18822
23.72	12.445	23.72	31.3869	19.36	5.0803	23.72	5.11833	19.36	5.54452
23.74	11.7746	23.74	35.6204	19.37	4.80135	23.74	4.87067	19.37	5.48904
23.76	11.607	23.76	39.1241	19.38	4.89343	23.76	5.42102	19.38	6.08016
23.78	12.0888	23.78	36.2044	19.39	5.40136	23.78	5.17336	19.39	5.36275
23.8	12.2564	23.8	39.854	19.4	5.19784	23.8	4.89818	19.4	4.91718
23.82	11.8584	23.82	42.6277	19.41	5.24887	23.82	5.09081	19.41	5.27544
23.84	10.8946	23.84	46.4234	19.42	5.26158	23.84	4.56797	19.42	5.33441
23.86	11.146	23.86	43.3577	19.43	5.24808	23.86	4.21024	19.43	5.09602
23.88	11.2508	23.88	44.3796	19.44	4.94159	23.88	4.51293	19.44	5.36426
23.9	11.7955	23.9	38.3942	19.45	4.95432	23.9	5.58613	19.45	4.85636
23.92	11.9003	23.92	40.292	19.46	4.90318	23.92	5.36599	19.46	5.63482
23.94	11.4812	23.94	42.9197	19.47	4.95435	23.94	5.31095	19.47	5.39521
23.96	12.1517	23.96	44.2336	19.48	5.08224	23.96	5.11833	19.48	5.66454
23.98	11.9212	23.98	39.854	19.49	4.87795	23.98	5.11833	19.49	5.48536
24	12.2145	24	43.9416	19.5	4.85203	24	4.89818	19.5	5.93344
24.02	11.6698	24.02	45.2555	19.51	4.96679	24.02	5.20088	19.51	5.96448
24.04	11.3765	24.04	43.2117	19.52	5.18393	24.04	5.64117	19.52	5.36756
24.06	11.2089	24.06	48.7591	19.53	5.08288	24.06	5.83379	19.53	4.94751
24.08	11.7746	24.08	43.9416	19.54	5.14605	24.08	4.81563	19.54	5.33301
24.1	12.2983	24.1	47.1533	19.55	5.43902	24.1	4.73308	19.55	5.51387
24.12	11.3974	24.12	51.9708	19.56	5.07217	24.12	4.95322	19.56	5.27687
24.14	11.6489	24.14	47.8832	19.57	4.96796	24.14	4.87067	19.57	5.48341
24.16	11.8584	24.16	44.9635	19.58	5.03065	24.16	5.00826	19.58	5.96057
24.18	12.1307	24.18	50.511	19.59	5.17073	24.18	5.66868	19.59	5.69729
24.2	12.2355	24.2	44.6715	19.6	5.3875	24.2	5.58613	19.6	6.05097
24.22	11.8793	24.22	51.9708	19.61	5.23764	24.22	4.76059	19.61	5.87656
24.24	12.3193	24.24	47.1533	19.62	5.32462	24.24	5.44854	19.62	5.51904
24.26	12.7802	24.26	49.781	19.63	5.2118	24.26	5.14584	19.63	5.36693
24.28	11.8165	24.28	49.927	19.64	5.19777	24.28	5.75124	19.64	5.12839
24.3	11.8584	24.3	46.4234	19.65	5.29865	24.3	5.14584	19.65	5.83502
24.32	12.1307	24.32	48.0292	19.66	5.53982	24.32	5.36599	19.66	6.31746
24.34	12.7802	24.34	47.4453	19.67	5.48021	24.34	5.03577	19.67	5.55657
24.36	12.5288	24.36	52.1168	19.68	5.139	24.36	5.00826	19.68	5.30893
24.38	12.1098	24.38	49.3431	19.69	4.781	24.38	4.43038	19.69	5.86536
24.4	12.0888	24.4	48.1752	19.7	5.01423	24.4	4.84315	19.7	5.84521
24.42	12.0679	24.42	49.927	19.71	5.00581	24.42	5.39351	19.71	5.34422
24.44	10.7899	24.44	44.5256	19.72	4.94276	24.44	5.36599	19.72	5.21749
24.46	11.7327	24.46	48.4671	19.73	4.96668	24.46	4.81563	19.73	5.36225
24.48	11.5441	24.48	44.5256	19.74	5.39375	24.48	5.77876	19.74	5.83511
24.5	12.1726	24.5	47.2993	19.75	5.61557	24.5	5.47606	19.75	5.63923
24.52	12.4659	24.52	44.3796	19.76	5.41964	24.52	5.36599	19.76	5.69354
24.54	11.2717	24.54	44.9635	19.77	5.10229	24.54	4.65052	19.77	5.69483
24.56	11.6908	24.56	47.2993	19.78	4.90756	24.56	5.44854	19.78	5.46053
24.58	11.6908	24.58	44.5256	19.79	5.05316	24.58	4.73308	19.79	5.51358
24.6	12.7383	24.6	46.5693	19.8	5.0443	24.6	5.28343	19.8	5.86591
24.62	12.2983	24.62	43.7956	19.81	5.11887	24.62	4.84315	19.81	5.75778
24.64	12.7383	24.64	38.9781	19.82	5.04597	24.64	4.4579	19.82	5.84237
24.66	13.0107	24.66	41.3139	19.83	5.28077	24.66	4.95322	19.83	5.46539
24.68	12.5079	24.68	43.2117	19.84	5.13779	24.68	5.47606	19.84	5.95069
24.7	11.8374	24.7	38.6861	19.85	5.09627	24.7	4.623	19.85	5.70238
24.72	11.5441	24.72	39.708	19.86	5.25684	24.72	4.73308	19.86	5.69483
24.74	12.6755	24.74	39.4161	19.87	5.1498	24.74	5.20088	19.87	5.43302
24.76	12.6336	24.76	43.6496	19.88	5.15882	24.76	5.03577	19.88	5.36694
24.78	12.0469	24.78	39.1241	19.89	5.18402	24.78	5.14584	19.89	5.77177
24.8	11.4603	24.8	36.9343	19.9	5.16002	24.8	5.36599	19.9	6.01694
24.82	12.2355	24.82	37.3723	19.91	5.53083	24.82	5.11833	19.91	6.02453
24.84	12.2564	24.84	36.9343	19.92	5.30808	24.84	5.5311	19.92	5.85065
24.86	12.7174	24.86	36.9343	19.93	5.13923	24.86	5.61365	19.93	5.93157
24.88	12.7593	24.88	35.6204	19.94	5.26955	24.88	5.09081	19.94	5.81886
24.9	12.4031	24.9	36.2044	19.95	5.42262	24.9	5.20088	19.95	5.67015
24.92	11.8374	24.92	33.1387	19.96	5.46507	24.92	5.44854	19.96	6.01157
24.94	12.4869	24.94	36.2044	19.97	5.3678	24.94	5.17336	19.97	6.16888
24.96	12.1307	24.96	34.5985	19.98	5.26546	24.96	5.17336	19.98	6.1167
24.98	11.9212	24.98	32.9927	19.99	5.47093	24.98	5.36599	19.99	5.82618
25	12.1098	25	35.6204	20	5.38083	25	5.39351	20	5.72831
25.02	12.8012	25.02	35.7664	20.01	5.37684	25.02	5.28343	20.01	5.55211
25.04	12.0469	25.04	34.8905	20.02	5.11887	25.04	5.50358	20.02	6.06266
25.06	12.5707	25.06	34.8905	20.03	5.12027	25.06	4.59549	20.03	5.99826
25.08	11.7746	25.08	37.2263	20.04	5.32931	25.08	4.70556	20.04	5.59253
25.1	11.7955	25.1	33.8686	20.05	5.32618	25.1	4.67804	20.05	5.7758
25.12	11.9003	25.12	37.3723	20.06	5.12969	25.12	4.54045	20.06	6.35819
25.14	12.6964	25.14	30.8029	20.07	5.46344	25.14	5.00826	20.07	6.29825
25.16	11.7536	25.16	38.2482	20.08	5.2347	25.16	4.84315	20.08	5.57858
25.18	12.1936	25.18	30.9489	20.09	5.49202	25.18	4.4579	20.09	6.05987
25.2	12.7174	25.2	30.219	20.1	5.30952	25.2	4.98074	20.1	6.54182
25.22	12.2774	25.22	33.1387	20.11	5.16584	25.22	4.98074	20.11	6.24986
25.24	11.7536	25.24	31.9708	20.12	5.35424	25.24	4.623	20.12	5.94894
25.26	11.6279	25.26	34.3066	20.13	5.33968	25.26	4.98074	20.13	5.84906
25.28	12.5917	25.28	32.1168	20.14	5.49666	25.28	5.11833	20.14	5.50275
25.3	12.7174	25.3	27.8832	20.15	5.55351	25.3	5.2284	20.15	5.59891
25.32	13.283	25.32	31.2409	20.16	5.30087	25.32	5.17336	20.16	5.80407
25.34	11.6489	25.34	32.5547	20.17	5.21437	25.34	5.25592	20.17	5.44515
25.36	11.8584	25.36	35.6204	20.18	4.84642	25.36	5.11833	20.18	5.48189
25.38	11.4812	25.38	31.0949	20.19	5.0567	25.38	4.73308	20.19	5.71209
25.4	11.7117	25.4	31.6788	20.2	5.11805	25.4	4.623	20.2	5.83825
25.42	12.1726	25.42	30.511	20.21	5.25395	25.42	4.81563	20.21	6.29814
25.44	12.8431	25.44	32.7007	20.22	5.3221	25.44	4.623	20.22	6.04108
25.46	10.9784	25.46	27.1533	20.23	5.30146	25.46	4.56797	20.23	5.5718
25.48	11.607	25.48	33.1387	20.24	5.30003	25.48	5.11833	20.24	5.4036
25.5	11.5022	25.5	30.9489	20.25	5.17936	25.5	5.6962	20.25	5.50811
25.52	11.3765	25.52	27.4453	20.26	5.26847	25.52	5.50358	20.26	5.2327
25.54	11.3555	25.54	32.9927	20.27	4.91299	25.54	5.39351	20.27	5.69478
25.56	11.607	25.56	25.8394	20.28	4.95055	25.56	4.51293	20.28	6.57034
25.58	11.9003	25.58	27.1533	20.29	5.20698	25.58	4.98074	20.29	5.89177
25.6	11.3346	25.6	29.781	20.3	5.1511	25.6	4.78811	20.3	5.73213
25.62	11.2717	25.62	31.2409	20.31	5.13439	25.62	4.1552	20.31	6.48398
25.64	11.6279	25.64	33.5766	20.32	5.2176	25.64	5.28343	20.32	5.97216
25.66	11.8374	25.66	29.927	20.33	5.25919	25.66	4.78811	20.33	5.68195
25.68	11.6279	25.68	31.9708	20.34	5.26162	25.68	4.87067	20.34	5.44045
25.7	11.2298	25.7	31.2409	20.35	5.34542	25.7	4.87067	20.35	5.87353
25.72	10.6851	25.72	28.9051	20.36	5.5187	25.72	4.70556	20.36	6.1847
25.74	10.9994	25.74	31.5328	20.37	5.19579	25.74	5.5311	20.37	6.54018
25.76	11.1879	25.76	30.9489	20.38	5.20784	25.76	4.65052	20.38	6.70385
25.78	12.424	25.78	29.1971	20.39	5.25815	25.78	4.78811	20.39	6.09924
25.8	11.607	25.8	33.7226	20.4	5.27354	25.8	4.4579	20.4	6.08242
25.82	11.8793	25.82	30.219	20.41	5.38165	25.82	5.00826	20.41	6.14026
25.84	11.5022	25.84	27.4453	20.42	5.34202	25.84	5.17336	20.42	5.58698
25.86	11.5441	25.86	32.2628	20.43	5.29085	25.86	4.76059	20.43	5.51712
25.88	11.1879	25.88	29.781	20.44	5.04951	25.88	4.98074	20.44	6.2385
25.9	10.5175	25.9	28.4672	20.45	5.18557	25.9	4.32031	20.45	6.23867
25.92	11.1041	25.92	27.0073	20.46	5.45868	25.92	5.2284	20.46	6.42882
25.94	11.3346	25.94	29.927	20.47	5.27769	25.94	4.65052	20.47	6.80503
25.96	11.8584	25.96	28.9051	20.48	5.38009	25.96	4.34783	20.48	6.72284
25.98	11.146	25.98	29.1971	20.49	5.31861	25.98	5.06329	20.49	6.1596
26	10.9784	26	27.4453	20.5	5.13541	26	4.70556	20.5	5.80983
26.02	11.3555	26.02	24.8175	20.51	5.42808	26.02	4.65052	20.51	6.22748
26.04	11.7746	26.04	25.4015	20.52	5.15843	26.04	5.36599	20.52	6.37491
26.06	11.4603	26.06	29.489	20.53	4.90941	26.06	5.09081	20.53	6.43945
26.08	11.2927	26.08	30.219	20.54	5.00826	26.08	4.23775	20.54	6.33374
26.1	11.7746	26.1	25.2555	20.55	5.38357	26.1	4.4579	20.55	6.60006
26.12	11.9631	26.12	31.8248	20.56	5.66243	26.12	4.56797	20.56	6.87201
26.14	11.3555	26.14	28.7591	20.57	5.3195	26.14	4.623	20.57	6.72853
26.16	10.8318	26.16	29.489	20.58	5.04045	26.16	4.73308	20.58	6.74142
26.18	11.2089	26.18	27.7372	20.59	5.06535	26.18	4.87067	20.59	7.01878
26.2	11.5022	26.2	28.9051	20.6	5.24557	26.2	4.56797	20.6	7.26335
26.22	11.8165	26.22	27.5912	20.61	5.19129	26.22	5.28343	20.61	7.20105
26.24	11.7327	26.24	30.365	20.62	5.10282	26.24	4.65052	20.62	7.27574
26.26	10.3499	26.26	25.9854	20.63	5.25904	26.26	5.03577	20.63	7.31078
26.28	10.0566	26.28	25.9854	20.64	5.26273	26.28	4.623	20.64	6.87531
26.3	11.5231	26.3	30.511	20.65	5.08636	26.3	4.73308	20.65	6.31404
26.32	11.3136	26.32	28.1752	20.66	5.08127	26.32	4.59549	20.66	6.45564
26.34	12.3402	26.34	29.0511	20.67	5.28069	26.34	5.03577	20.67	7.32073
26.36	12.2983	26.36	26.1314	20.68	5.17182	26.36	4.65052	20.68	7.1304
26.38	11.0832	26.38	25.4015	20.69	4.85642	26.38	4.21024	20.69	6.93996
26.4	11.6279	26.4	26.8613	20.7	5.30342	26.4	4.29279	20.7	7.14165
26.42	11.5022	26.42	27.7372	20.71	5.2931	26.42	5.06329	20.71	7.49013
26.44	11.5441	26.44	28.4672	20.72	5.22914	26.44	5.00826	20.72	7.11521
26.46	11.9212	26.46	27.0073	20.73	5.44374	26.46	4.73308	20.73	6.9377
26.48	11.5022	26.48	28.7591	20.74	5.43166	26.48	4.70556	20.74	7.24954
26.5	11.6489	26.5	28.6131	20.75	4.90661	26.5	4.59549	20.75	7.58181
26.52	11.2508	26.52	24.3796	20.76	5.08351	26.52	4.23775	20.76	7.82994
26.54	11.3974	26.54	30.6569	20.77	5.32779	26.54	4.95322	20.77	7.41953
26.56	11.2089	26.56	29.927	20.78	5.20098	26.56	5.09081	20.78	7.50861
26.58	11.4184	26.58	29.0511	20.79	5.2772	26.58	4.73308	20.79	7.3339
26.6	11.0203	26.6	26.1314	20.8	5.27569	26.6	4.76059	20.8	6.98917
26.62	11.8165	26.62	30.9489	20.81	5.26289	26.62	4.623	20.81	7.46655
26.64	11.0622	26.64	31.8248	20.82	5.14642	26.64	4.76059	20.82	6.768
26.66	10.8318	26.66	29.781	20.83	4.98397	26.66	5.09081	20.83	7.03425
26.68	10.9365	26.68	28.6131	20.84	5.13968	26.68	4.54045	20.84	7.34283
26.7	10.2032	26.7	29.781	20.85	5.32007	26.7	4.54045	20.85	7.85755
26.72	12.1726	26.72	28.4672	20.86	5.21215	26.72	4.73308	20.86	7.75154
26.74	11.1879	26.74	28.7591	20.87	5.46145	26.74	5.06329	20.87	7.35698
26.76	11.6279	26.76	26.1314	20.88	5.45767	26.76	4.56797	20.88	7.47436
26.78	11.9631	26.78	26.8613	20.89	5.53381	26.78	4.01761	20.89	8.08304
26.8	10.5803	26.8	28.7591	20.9	5.4174	26.8	4.54045	20.9	7.9115
26.82	11.5441	26.82	30.219	20.91	5.10521	26.82	4.95322	20.91	8.01667
26.84	10.9365	26.84	25.8394	20.92	5.46938	26.84	4.70556	20.92	8.32688
26.86	10.748	26.86	27.7372	20.93	5.49484	26.86	4.54045	20.93	8.68305
26.88	11.167	26.88	25.4015	20.94	5.07014	26.88	5.17336	20.94	8.5352
26.9	11.2508	26.9	26.5693	20.95	5.22346	26.9	4.76059	20.95	8.1655
26.92	10.6222	26.92	30.8029	20.96	5.07807	26.92	5.47606	20.96	8.38914
26.94	11.4393	26.94	26.7153	20.97	5.34114	26.94	4.4579	20.97	8.63539
26.96	12.0888	26.96	28.3212	20.98	5.59276	26.96	4.48542	20.98	9.56675
26.98	10.7689	26.98	29.3431	20.99	5.27945	26.98	6.27408	20.99	9.49513
27	11.1041	27	29.3431	21	5.23602	27	5.20088	21	10.0026
27.02	11.2508	27.02	32.1168	21.01	5.3607	27.02	4.73308	21.01	10.1505
27.04	11.3974	27.04	28.0292	21.02	5.29756	27.04	5.11833	21.02	10.2403
27.06	10.8946	27.06	25.2555	21.03	5.21933	27.06	4.59549	21.03	10.8865
27.08	11.8165	27.08	28.1752	21.04	5.00691	27.08	5.50358	21.04	11.9494
27.1	11.3136	27.1	27.4453	21.05	5.30756	27.1	4.51293	21.05	13.3484
27.12	10.6432	27.12	24.8175	21.06	5.24966	27.12	4.9257	21.06	15.1296
27.14	11.1251	27.14	28.0292	21.07	5.48409	27.14	4.56797	21.07	16.4549
27.16	10.3289	27.16	30.511	21.08	5.52893	27.16	5.20088	21.08	19.4537
27.18	11.7327	27.18	30.511	21.09	5.24905	27.18	4.54045	21.09	22.7937
27.2	10.9994	27.2	28.4672	21.1	5.46909	27.2	4.87067	21.1	25.1738
27.22	10.6851	27.22	26.2774	21.11	5.39249	27.22	4.89818	21.11	29.3143
27.24	11.2089	27.24	28.0292	21.12	5.4442	27.24	5.36599	21.12	31.7192
27.26	11.5022	27.26	26.8613	21.13	5.37513	27.26	4.73308	21.13	35.4477
27.28	10.727	27.28	30.8029	21.14	5.54336	27.28	5.06329	21.14	40.4507
27.3	9.95181	27.3	29.635	21.15	5.45689	27.3	4.37534	21.15	46.1526
27.32	10.2032	27.32	29.3431	21.16	5.34016	27.32	4.87067	21.16	49.785
27.34	10.8527	27.34	30.511	21.17	5.43741	27.34	5.00826	21.17	53.7375
27.36	11.9841	27.36	30.365	21.18	5.64352	27.36	4.65052	21.18	58.2514
27.38	10.9575	27.38	29.3431	21.19	5.19147	27.38	4.76059	21.19	61.3185
27.4	10.8108	27.4	28.0292	21.2	4.92012	27.4	4.73308	21.2	65.5471
27.42	10.6851	27.42	30.511	21.21	5.39162	27.42	4.54045	21.21	70.1622
27.44	10.3708	27.44	27.0073	21.22	5.48871	27.44	5.25592	21.22	72.5897
27.46	11.5022	27.46	30.365	21.23	5.42534	27.46	4.98074	21.23	75.6494
27.48	11.146	27.48	32.1168	21.24	5.18195	27.48	4.67804	21.24	81.273
27.5	10.6641	27.5	30.365	21.25	5.1575	27.5	4.81563	21.25	84.4043
27.52	12.005	27.52	28.4672	21.26	5.43645	27.52	4.56797	21.26	86.0353
27.54	12.5498	27.54	27.5912	21.27	5.42386	27.54	5.36599	21.27	90.045
27.56	10.748	27.56	27.2993	21.28	5.21598	27.56	4.59549	21.28	91.8299
27.58	11.565	27.58	27.1533	21.29	5.57192	27.58	4.4579	21.29	94.7095
27.6	11.7117	27.6	27.5912	21.3	5.34557	27.6	5.06329	21.3	95.8322
27.62	10.9156	27.62	26.4234	21.31	5.49876	27.62	4.56797	21.31	96.6667
27.64	12.6336	27.64	29.635	21.32	5.23263	27.64	5.28343	21.32	95.2326
27.66	11.6908	27.66	31.5328	21.33	4.92031	27.66	5.03577	21.33	90.8811
27.68	11.1041	27.68	26.5693	21.34	5.19688	27.68	5.33847	21.34	87.0472
27.7	10.3708	27.7	26.5693	21.35	5.44684	27.7	4.70556	21.35	82.2301
27.72	10.9365	27.72	26.8613	21.36	5.31439	27.72	4.48542	21.36	73.6773
27.74	11.8793	27.74	28.9051	21.37	5.10054	27.74	4.84315	21.37	64.9283
27.76	11.2717	27.76	31.3869	21.38	5.14639	27.76	5.5311	21.38	54.9585
27.78	11.6698	27.78	25.2555	21.39	5.31267	27.78	5.36599	21.39	48.5483
27.8	11.4812	27.8	30.9489	21.4	5.67794	27.8	4.98074	21.4	40.5629
27.82	10.8737	27.82	31.8248	21.41	5.42892	27.82	4.623	21.41	33.6927
27.84	11.7117	27.84	26.8613	21.42	5.14727	27.84	4.4579	21.42	27.381
27.86	11.3555	27.86	25.1095	21.43	5.29367	27.86	4.26527	21.43	21.8887
27.88	10.7899	27.88	27.1533	21.44	5.4784	27.88	4.43038	21.44	17.1153
27.9	11.8584	27.9	27.8832	21.45	5.48306	27.9	4.40286	21.45	14.1534
27.92	12.3612	27.92	30.073	21.46	5.20695	27.92	5.17336	21.46	12.4314
27.94	11.7327	27.94	28.9051	21.47	5.21362	27.94	4.67804	21.47	11.1033
27.96	10.9575	27.96	24.2336	21.48	5.23409	27.96	4.81563	21.48	10.5283
27.98	12.5079	27.98	27.0073	21.49	5.37723	27.98	4.73308	21.49	9.23975
28	12.2355	28	28.7591	21.5	5.47841	28	4.67804	21.5	9.25049
28.02	10.9365	28.02	26.8613	21.51	5.5788	28.02	4.59549	21.51	8.98693
28.04	11.3974	28.04	25.4015	21.52	5.30198	28.04	4.18272	21.52	8.88116
28.06	11.2927	28.06	30.219	21.53	5.34623	28.06	4.76059	21.53	9.17602
28.08	10.7899	28.08	29.927	21.54	5.36404	28.08	4.9257	21.54	8.75061
28.1	10.9994	28.1	28.1752	21.55	5.46127	28.1	4.87067	21.55	8.13098
28.12	11.1879	28.12	23.9416	21.56	5.36053	28.12	5.06329	21.56	8.03271
28.14	11.2508	28.14	27.1533	21.57	5.39235	28.14	5.31095	21.57	7.93172
28.16	10.9575	28.16	28.7591	21.58	5.48863	28.16	4.76059	21.58	8.34161
28.18	11.2717	28.18	29.1971	21.59	5.14967	28.18	5.06329	21.59	8.52315
28.2	11.4393	28.2	30.6569	21.6	5.21143	28.2	4.81563	21.6	8.56742
28.22	11.6279	28.22	29.781	21.61	5.6765	28.22	4.81563	21.61	8.49676
28.24	11.9422	28.24	29.781	21.62	5.75017	28.24	5.14584	21.62	8.231
28.26	10.8946	28.26	26.8613	21.63	5.17975	28.26	4.78811	21.63	8.283
28.28	10.727	28.28	29.3431	21.64	5.19816	28.28	5.06329	21.64	7.9513
28.3	11.0832	28.3	29.927	21.65	5.52292	28.3	5.2284	21.65	7.80766
28.32	12.5079	28.32	29.781	21.66	5.41057	28.32	4.81563	21.66	7.91811
28.34	11.3765	28.34	27.7372	21.67	5.09906	28.34	4.9257	21.67	8.11788
28.36	11.5441	28.36	28.1752	21.68	5.17207	28.36	4.73308	21.68	7.52784
28.38	11.7746	28.38	28.6131	21.69	5.18695	28.38	4.623	21.69	7.20354
28.4	11.9631	28.4	24.2336	21.7	5.23808	28.4	4.07265	21.7	7.61247
28.42	11.9422	28.42	28.1752	21.71	5.4617	28.42	5.2284	21.71	7.55348
28.44	12.7802	28.44	29.635	21.72	5.00507	28.44	4.67804	21.72	7.19951
28.46	11.2298	28.46	23.9416	21.73	5.28563	28.46	4.78811	21.73	7.60612
28.48	11.9003	28.48	28.1752	21.74	5.11992	28.48	4.37534	21.74	7.9018
28.5	11.6698	28.5	30.365	21.75	5.47254	28.5	4.70556	21.75	6.99938
28.52	11.9003	28.52	27.1533	21.76	5.323	28.52	4.87067	21.76	6.67981
28.54	11.4184	28.54	27.0073	21.77	5.39085	28.54	4.40286	21.77	7.00088
28.56	12.3402	28.56	30.219	21.78	5.32008	28.56	4.29279	21.78	7.69248
28.58	10.8318	28.58	28.6131	21.79	5.15213	28.58	4.32031	21.79	7.37771
28.6	12.005	28.6	29.489	21.8	5.21579	28.6	5.03577	21.8	6.76449
28.62	11.5022	28.62	28.4672	21.81	5.12003	28.62	5.00826	21.81	6.99956
28.64	11.9422	28.64	27.2993	21.82	5.03199	28.64	4.43038	21.82	7.49284
28.66	11.4184	28.66	29.1971	21.83	5.32358	28.66	3.88002	21.83	7.2628
28.68	10.5175	28.68	26.4234	21.84	5.49478	28.68	4.78811	21.84	6.79962
28.7	11.8165	28.7	29.781	21.85	5.43363	28.7	4.1552	21.85	6.56635
28.72	11.2927	28.72	32.1168	21.86	5.60414	28.72	4.65052	21.86	6.73062
28.74	11.3765	28.74	28.7591	21.87	5.42552	28.74	4.65052	21.87	6.77385
28.76	11.607	28.76	25.6934	21.88	5.21973	28.76	4.07265	21.88	6.84741
28.78	11.586	28.78	28.4672	21.89	5.23713	28.78	5.11833	21.89	7.08425
28.8	11.2927	28.8	25.9854	21.9	5.25927	28.8	4.43038	21.9	7.03562
28.82	11.5441	28.82	26.8613	21.91	5.3765	28.82	4.65052	21.91	6.94028
28.84	11.4812	28.84	25.8394	21.92	5.59025	28.84	4.51293	21.92	7.14356
28.86	11.6279	28.86	28.4672	21.93	5.67457	28.86	4.67804	21.93	6.90061
28.88	11.565	28.88	25.5475	21.94	5.49664	28.88	4.59549	21.94	6.78503
28.9	12.026	28.9	27.8832	21.95	5.05832	28.9	4.56797	21.95	6.84692
28.92	10.8737	28.92	31.3869	21.96	5.0815	28.92	4.67804	21.96	6.8881
28.94	11.0832	28.94	28.1752	21.97	5.38835	28.94	4.65052	21.97	6.77219
28.96	11.0413	28.96	27.8832	21.98	5.4329	28.96	4.21024	21.98	6.52529
28.98	10.8737	28.98	30.365	21.99	5.30369	28.98	4.29279	21.99	6.40133
29	11.0832	29	27.8832	22	5.59538	29	4.43038	22	6.69932
29.02	11.3346	29.02	28.1752	22.01	5.27824	29.02	4.70556	22.01	6.7012
29.04	11.7746	29.04	29.927	22.02	5.22614	29.04	4.54045	22.02	6.85328
29.06	11.6489	29.06	31.8248	22.03	5.44248	29.06	4.18272	22.03	6.55538
29.08	11.7117	29.08	30.9489	22.04	5.53331	29.08	4.54045	22.04	6.73972
29.1	11.8584	29.1	27.7372	22.05	5.41963	29.1	4.56797	22.05	6.99679
29.12	11.2717	29.12	29.635	22.06	5.54403	29.12	4.81563	22.06	7.0918
29.14	11.0413	29.14	29.3431	22.07	5.43771	29.14	4.37534	22.07	6.50169
29.16	11.4812	29.16	23.9416	22.08	5.32026	29.16	5.39351	22.08	6.45043
29.18	10.9575	29.18	28.9051	22.09	5.28977	29.18	4.70556	22.09	6.85856
29.2	11.8584	29.2	31.3869	22.1	5.44101	29.2	4.54045	22.1	6.42561
29.22	10.9994	29.22	31.5328	22.11	5.31538	29.22	4.84315	22.11	5.9106
29.24	11.3555	29.24	27.8832	22.12	5.1721	29.24	4.59549	22.12	6.07824
29.26	11.146	29.26	28.7591	22.13	5.16685	29.26	4.81563	22.13	6.59914
29.28	10.5175	29.28	29.489	22.14	5.06989	29.28	4.78811	22.14	6.14008
29.3	11.4184	29.3	30.219	22.15	5.04399	29.3	4.56797	22.15	6.32895
29.32	11.8374	29.32	26.8613	22.16	5.08475	29.32	4.43038	22.16	6.55735
29.34	11.8793	29.34	30.219	22.17	5.26829	29.34	4.78811	22.17	7.23765
29.36	11.5022	29.36	30.6569	22.18	5.29249	29.36	4.78811	22.18	7.18895
29.38	11.9631	29.38	32.5547	22.19	5.51078	29.38	4.43038	22.19	6.82424
29.4	11.8793	29.4	29.0511	22.2	5.49781	29.4	5.28343	22.2	6.72011
29.42	12.0888	29.42	27.8832	22.21	5.47926	29.42	4.37534	22.21	6.97508
29.44	11.607	29.44	28.0292	22.22	4.9727	29.44	4.81563	22.22	6.56921
29.46	12.4659	29.46	30.6569	22.23	4.86952	29.46	4.48542	22.23	6.49154
29.48	11.6489	29.48	31.0949	22.24	5.14045	29.48	4.59549	22.24	6.57511
29.5	11.7117	29.5	29.927	22.25	5.39223	29.5	4.98074	22.25	6.85415
29.52	11.8793	29.52	31.2409	22.26	5.22895	29.52	4.95322	22.26	7.32534
29.54	11.9422	29.54	32.1168	22.27	5.24257	29.54	4.98074	22.27	7.03203
29.56	11.8584	29.56	32.7007	22.28	5.32204	29.56	4.56797	22.28	7.15949
29.58	12.6545	29.58	27.0073	22.29	5.08693	29.58	4.18272	22.29	6.91724
29.6	12.9059	29.6	28.7591	22.3	5.04853	29.6	4.56797	22.3	6.55144
29.62	13.1992	29.62	29.781	22.31	5.26763	29.62	4.87067	22.31	6.82671
29.64	12.3402	29.64	28.7591	22.32	5.49614	29.64	5.03577	22.32	7.06461
29.66	13.0107	29.66	29.3431	22.33	5.5633	29.66	4.54045	22.33	6.68129
29.68	12.445	29.68	29.489	22.34	5.25857	29.68	4.1552	22.34	6.84526
29.7	14.1211	29.7	30.6569	22.35	5.322	29.7	4.12768	22.35	7.01736
29.72	14.1839	29.72	31.3869	22.36	5.15427	29.72	4.95322	22.36	6.45892
29.74	14.9382	29.74	32.2628	22.37	5.13511	29.74	5.2284	22.37	6.97182
29.76	14.2468	29.76	32.1168	22.38	5.10653	29.76	5.06329	22.38	6.86008
29.78	15.7553	29.78	32.2628	22.39	5.24458	29.78	4.21024	22.39	6.51738
29.8	16.0905	29.8	29.927	22.4	5.38671	29.8	4.54045	22.4	6.53732
29.82	16.9286	29.82	29.0511	22.41	5.21648	29.82	4.23775	22.41	6.4477
29.84	17.3476	29.84	29.927	22.42	5.18899	29.84	4.70556	22.42	6.29795
29.86	19.5055	29.86	30.511	22.43	5.12819	29.86	3.96258	22.43	6.31075
29.88	19.3798	29.88	31.3869	22.44	5.25662	29.88	4.37534	22.44	6.85778
29.9	20.595	29.9	31.2409	22.45	5.28023	29.9	4.70556	22.45	7.05998
29.92	22.8368	29.92	31.0949	22.46	5.40296	29.92	5.11833	22.46	6.81894
29.94	24.3243	29.94	31.9708	22.47	5.42109	29.94	4.95322	22.47	6.8595
29.96	26.2728	29.96	30.8029	22.48	5.52378	29.96	4.87067	22.48	6.80133
29.98	26.3147	29.98	32.7007	22.49	5.27022	29.98	5.11833	22.49	6.56615
30	29.206	30	31.5328	22.5	5.29312	30	4.73308	22.5	6.75768
30.02	29.7926	30.02	31.8248	22.51	5.36498	30.02	4.78811	22.51	6.90288
30.04	34.1085	30.04	34.0146	22.52	5.26875	30.04	3.99009	22.52	7.17677
30.06	35.5332	30.06	34.8905	22.53	5.55013	30.06	4.56797	22.53	7.55218
30.08	36.4132	30.08	33.7226	22.54	5.43976	30.08	4.9257	22.54	7.22982
30.1	37.3979	30.1	31.8248	22.55	5.36704	30.1	4.07265	22.55	6.62193
30.12	36.3922	30.12	30.511	22.56	5.59889	30.12	3.71491	22.56	6.6574
30.14	37.0417	30.14	33.2847	22.57	5.54421	30.14	4.37534	22.57	6.80545
30.16	34.6742	30.16	33.2847	22.58	5.64157	30.16	4.89818	22.58	7.06242
30.18	34.7999	30.18	33.7226	22.59	5.46948	30.18	5.09081	22.59	7.01933
30.2	30.3164	30.2	34.7445	22.6	5.77274	30.2	5.14584	22.6	7.12054
30.22	28.2631	30.22	36.4963	22.61	5.6553	30.22	4.1552	22.61	6.86722
30.24	24.5967	30.24	32.2628	22.62	5.37747	30.24	5.11833	22.62	6.95598
30.26	22.1873	30.26	31.6788	22.63	5.16712	30.26	4.23775	22.63	7.03638
30.28	19.3798	30.28	33.4307	22.64	5.06258	30.28	5.20088	22.64	6.88457
30.3	18.4161	30.3	36.4963	22.65	4.96644	30.3	4.73308	22.65	6.87919
30.32	16.8866	30.32	28.9051	22.66	5.05777	30.32	4.56797	22.66	7.14312
30.34	15.0429	30.34	32.7007	22.67	5.43375	30.34	5.31095	22.67	6.74786
30.36	13.8906	30.36	34.8905	22.68	5.47563	30.36	4.98074	22.68	6.59401
30.38	13.4507	30.38	35.6204	22.69	5.25095	30.38	4.54045	22.69	6.63921
30.4	13.0107	30.4	36.2044	22.7	5.10767	30.4	4.54045	22.7	7.01516
30.42	13.1364	30.42	32.8467	22.71	4.98607	30.42	4.623	22.71	6.88546
30.44	13.0526	30.44	33.1387	22.72	5.13718	30.44	4.34783	22.72	6.7813
30.46	12.2564	30.46	36.2044	22.73	5.22645	30.46	4.12768	22.73	7.11139
30.48	12.5079	30.48	37.0803	22.74	5.38964	30.48	4.43038	22.74	7.11105
30.5	11.7746	30.5	36.7883	22.75	5.23944	30.5	4.29279	22.75	7.02867
30.52	11.3765	30.52	34.8905	22.76	5.47859	30.52	4.81563	22.76	6.92391
30.54	12.424	30.54	32.9927	22.77	5.72523	30.54	4.78811	22.77	7.00577
30.56	11.9003	30.56	38.9781	22.78	5.6303	30.56	4.76059	22.78	7.26743
30.58	11.0832	30.58	37.0803	22.79	5.40977	30.58	4.43038	22.79	7.38805
30.6	12.3402	30.6	37.6642	22.8	5.3417	30.6	4.29279	22.8	7.26927
30.62	11.3136	30.62	38.8321	22.81	5.33843	30.62	4.95322	22.81	7.15651
30.64	11.565	30.64	38.6861	22.82	5.19565	30.64	4.21024	22.82	6.95523
30.66	12.2774	30.66	42.0438	22.83	5.10837	30.66	5.14584	22.83	6.82695
30.68	11.3136	30.68	42.0438	22.84	5.0382	30.68	4.29279	22.84	7.04844
30.7	12.0679	30.7	41.0219	22.85	5.4074	30.7	4.4579	22.85	7.28902
30.72	10.9156	30.72	45.8394	22.86	5.55274	30.72	5.00826	22.86	7.29895
30.74	11.1041	30.74	43.9416	22.87	5.48033	30.74	4.34783	22.87	7.32772
30.76	11.0622	30.76	39.2701	22.88	5.32125	30.76	4.95322	22.88	7.09977
30.78	11.4393	30.78	42.0438	22.89	5.17051	30.78	4.29279	22.89	6.83669
30.8	11.2508	30.8	44.8175	22.9	5.01092	30.8	4.84315	22.9	6.84013
30.82	11.4393	30.82	46.8613	22.91	4.9766	30.82	4.23775	22.91	7.08446
30.84	10.9994	30.84	48.1752	22.92	5.20596	30.84	4.89818	22.92	7.3619
30.86	11.9212	30.86	45.4015	22.93	5.32485	30.86	5.17336	22.93	7.19102
30.88	11.9631	30.88	50.6569	22.94	5.30085	30.88	5.42102	22.94	7.27952
30.9	11.0413	30.9	51.5329	22.95	5.10891	30.9	4.623	22.95	7.73885
30.92	11.5022	30.92	50.6569	22.96	4.91274	30.92	6.10897	22.96	7.37802
30.94	12.0888	30.94	51.5329	22.97	5.12696	30.94	5.86131	22.97	6.9523
30.96	11.3765	30.96	55.6204	22.98	5.50384	30.96	6.82444	22.98	6.57906
30.98	11.4393	30.98	56.3504	22.99	5.3363	30.98	6.3016	22.99	6.93352
31	12.5917	31	60.5839	23	5.22668	31	6.57677	23	7.038
31.02	11.8374	31.02	60	23.01	5.22322	31.02	6.38415	23.01	7.23191
31.04	11.7746	31.04	59.4161	23.02	5.27909	31.04	6.19152	23.02	7.11712
31.06	11.3765	31.06	62.4817	23.03	5.10467	31.06	5.61365	23.03	7.23962
31.08	11.9212	31.08	54.1606	23.04	5.26349	31.08	5.80627	23.04	6.83474
31.1	11.146	31.1	61.6058	23.05	5.17488	31.1	5.33847	23.05	7.08858
31.12	11.0203	31.12	68.9051	23.06	5.08946	31.12	5.55861	23.06	7.31854
31.14	10.6641	31.14	71.3869	23.07	5.19353	31.14	5.55861	23.07	7.60353
31.16	11.6698	31.16	67.7372	23.08	5.27302	31.16	5.17336	23.08	7.94125
31.18	11.565	31.18	72.8467	23.09	5.24102	31.18	4.98074	23.09	7.51348
31.2	12.1936	31.2	75.7664	23.1	5.16783	31.2	5.09081	23.1	6.88115
31.22	11.3765	31.22	74.4526	23.11	5.11874	31.22	4.9257	23.11	7.16721
31.24	10.8108	31.24	77.9562	23.12	5.2093	31.24	4.73308	23.12	7.86081
31.26	11.3974	31.26	75.3285	23.13	5.28562	31.26	4.01761	23.13	8.23498
31.28	10.7899	31.28	81.7518	23.14	5.23571	31.28	4.32031	23.14	8.17338
31.3	11.1879	31.3	86.4234	23.15	5.19206	31.3	5.03577	23.15	8.72431
31.32	10.6432	31.32	89.4891	23.16	5.27649	31.32	3.8525	23.16	9.41262
31.34	10.8737	31.34	89.927	23.17	5.2762	31.34	4.84315	23.17	9.99866
31.36	11.0413	31.36	95.0365	23.18	5.34395	31.36	4.34783	23.18	10.3107
31.38	11.2717	31.38	89.0511	23.19	5.22151	31.38	5.39351	23.19	11.3974
31.4	11.2298	31.4	92.4088	23.2	5.16833	31.4	4.67804	23.2	12.2153
31.42	11.2717	31.42	89.3431	23.21	5.49107	31.42	4.12768	23.21	12.6349
31.44	11.9212	31.44	98.8321	23.22	5.4926	31.44	4.76059	23.22	12.7598
31.46	11.5022	31.46	97.3723	23.23	5.5409	31.46	4.59549	23.23	14.0035
31.48	11.1041	31.48	97.5182	23.24	5.51808	31.48	4.01761	23.24	15.23
31.5	11.1251	31.5	92.9927	23.25	5.24704	31.5	4.40286	23.25	16.0996
31.52	11.565	31.52	98.6861	23.26	5.25518	31.52	5.14584	23.26	17.1204
31.54	10.8527	31.54	99.708	23.27	5.40867	31.54	4.65052	23.27	17.8469
31.56	11.4603	31.56	100	23.28	5.45365	31.56	4.37534	23.28	18.5853
31.58	10.8318	31.58	96.6423	23.29	5.39945	31.58	5.11833	23.29	18.8441
31.6	11.2089	31.6	97.2263	23.3	5.22345	31.6	4.67804	23.3	20.2049
31.62	11.3136	31.62	96.0584	23.31	4.97896	31.62	4.29279	23.31	21.4042
31.64	11.7327	31.64	86.4234	23.32	4.82215	31.64	4.65052	23.32	21.9232
31.66	11.167	31.66	91.8248	23.33	4.9498	31.66	4.67804	23.33	21.9879
31.68	10.8737	31.68	100.438	23.34	5.07227	31.68	4.54045	23.34	22.3275
31.7	11.6279	31.7	95.6204	23.35	4.97858	31.7	4.26527	23.35	23.1517
31.72	11.5441	31.72	87.4453	23.36	4.97357	31.72	4.84315	23.36	23.3129
31.74	11.146	31.74	83.2117	23.37	5.19863	31.74	4.76059	23.37	23.9504
31.76	11.2089	31.76	81.7518	23.38	5.13525	31.76	4.04513	23.38	23.955
31.78	11.4393	31.78	84.8175	23.39	5.14102	31.78	4.56797	23.39	22.8249
31.8	10.8737	31.8	75.9124	23.4	5.15417	31.8	4.37534	23.4	22.5358
31.82	11.0203	31.82	71.6788	23.41	5.28894	31.82	4.23775	23.41	22.4118
31.84	11.2927	31.84	72.1168	23.42	5.30675	31.84	4.4579	23.42	22.2256
31.86	11.8584	31.86	69.927	23.43	5.0917	31.86	5.06329	23.43	21.4724
31.88	11.3974	31.88	69.927	23.44	5.09435	31.88	4.9257	23.44	19.6852
31.9	11.4393	31.9	67.8832	23.45	5.2134	31.9	4.26527	23.45	17.9117
31.92	10.3918	31.92	60.292	23.46	5.62078	31.92	4.81563	23.46	17.0202
31.94	11.8374	31.94	61.3139	23.47	5.51229	31.94	4.87067	23.47	15.5814
31.96	11.0413	31.96	57.3723	23.48	5.13342	31.96	4.70556	23.48	14.1476
31.98	11.1879	31.98	61.4599	23.49	5.23018	31.98	4.40286	23.49	13.4889
32	11.9003	32	61.0219	23.5	5.26393	32	4.29279	23.5	12.4598
32.02	10.9575	32.02	55.4744	23.51	5.01592	32.02	4.48542	23.51	11.2452
32.04	10.5803	32.04	51.9708	23.52	5.10063	32.04	4.32031	23.52	10.1595
32.06	11.7746	32.06	50.219	23.53	5.32534	32.06	4.70556	23.53	9.19361
32.08	11.2298	32.08	54.8905	23.54	5.29314	32.08	4.76059	23.54	8.42952
32.1	10.8318	32.1	50.6569	23.55	5.31016	32.1	4.56797	23.55	8.21254
32.12	11.3555	32.12	47.8832	23.56	5.39094	32.12	4.04513	23.56	8.04862
32.14	11.5022	32.14	50.073	23.57	5.4065	32.14	4.01761	23.57	7.8295
32.16	11.4603	32.16	48.4671	23.58	5.25402	32.16	4.89818	23.58	7.57898
32.18	10.8946	32.18	47.7372	23.59	5.01912	32.18	4.78811	23.59	7.63611
32.2	10.7689	32.2	47.0073	23.6	5.08964	32.2	4.73308	23.6	7.60105
32.22	10.727	32.22	40.146	23.61	5.41149	32.22	4.87067	23.61	7.14579
32.24	11.607	32.24	43.3577	23.62	5.27848	32.24	4.40286	23.62	6.81128
32.26	11.6908	32.26	49.635	23.63	5.11581	32.26	3.99009	23.63	7.04865
32.28	11.4812	32.28	41.1679	23.64	5.10386	32.28	4.54045	23.64	6.76729
32.3	10.4965	32.3	42.1898	23.65	5.07337	32.3	5.00826	23.65	6.58431
32.32	10.727	32.32	42.7737	23.66	5.01355	32.32	4.21024	23.66	6.79646
32.34	11.5022	32.34	36.2044	23.67	4.95823	32.34	4.70556	23.67	7.07572
32.36	10.6432	32.36	40	23.68	5.12272	32.36	4.54045	23.68	6.71918
32.38	11.9003	32.38	40.7299	23.69	5.38273	32.38	5.03577	23.69	6.24187
32.4	11.0832	32.4	38.3942	23.7	5.50087	32.4	4.70556	23.7	6.33607
32.42	11.1879	32.42	37.3723	23.71	5.25123	32.42	4.65052	23.71	6.78623
32.44	11.6279	32.44	36.4963	23.72	5.2839	32.44	4.84315	23.72	6.99388
32.46	11.8165	32.46	36.4963	23.73	5.28687	32.46	3.63236	23.73	7.23444
32.48	12.7802	32.48	41.6058	23.74	5.21457	32.48	4.21024	23.74	6.74187
32.5	11.6698	32.5	34.7445	23.75	5.06932	32.5	4.29279	23.75	6.24391
32.52	11.4812	32.52	38.6861	23.76	5.10809	32.52	4.73308	23.76	6.30442
32.54	11.5022	32.54	38.2482	23.77	5.22746	32.54	4.78811	23.77	6.50406
32.56	11.3765	32.56	34.8905	23.78	5.33831	32.56	4.1552	23.78	6.96305
32.58	12.005	32.58	36.0584	23.79	5.5045	32.58	4.10017	23.79	7.22327
32.6	11.5231	32.6	32.7007	23.8	5.42437	32.6	4.623	23.8	7.13401
32.62	12.3402	32.62	34.7445	23.81	5.24087	32.62	4.26527	23.81	6.93444
32.64	11.9841	32.64	33.7226	23.82	5.30352	32.64	3.90754	23.82	6.78436
32.66	11.4393	32.66	37.8102	23.83	5.36404	32.66	4.29279	23.83	6.50595
32.68	11.9212	32.68	34.8905	23.84	5.17796	32.68	4.34783	23.84	6.54263
32.7	11.7746	32.7	33.2847	23.85	5.15842	32.7	5.03577	23.85	6.78221
32.72	11.1879	32.72	35.3285	23.86	5.35792	32.72	4.34783	23.86	6.66623
32.74	11.4184	32.74	31.5328	23.87	5.6768	32.74	4.95322	23.87	6.76133
32.76	11.1879	32.76	32.5547	23.88	5.29434	32.76	4.623	23.88	7.0017
32.78	10.7899	32.78	30.365	23.89	5.11524	32.78	3.93506	23.89	7.03422
32.8	11.6279	32.8	32.2628	23.9	5.22637	32.8	4.26527	23.9	6.7188
32.82	12.2774	32.82	33.1387	23.91	5.1107	32.82	4.48542	23.91	6.68182
32.84	11.6698	32.84	32.4088	23.92	5.20704	32.84	4.43038	23.92	6.64585
32.86	12.1517	32.86	32.7007	23.93	5.45893	32.86	3.71491	23.93	6.51569
32.88	12.0679	32.88	32.5547	23.94	5.38456	32.88	4.59549	23.94	6.45456
32.9	12.5079	32.9	33.5766	23.95	5.19992	32.9	4.18272	23.95	6.42462
32.92	10.9784	32.92	31.8248	23.96	5.1464	32.92	4.07265	23.96	6.27763
32.94	12.005	32.94	30.365	23.97	5.27123	32.94	4.01761	23.97	6.14592
32.96	12.885	32.96	29.3431	23.98	5.28026	32.96	4.21024	23.98	6.07553
32.98	12.6545	32.98	28.0292	23.99	5.25712	32.98	4.4579	23.99	5.97677
33	13.0316	33	34.1606	24	5.12898	33	4.04513	24	5.95402
33.02	13.1783	33.02	32.5547	24.01	5.00711	33.02	4.87067	24.01	6.39103
33.04	11.586	33.04	34.5985	24.02	5.01305	33.04	4.12768	24.02	6.74014
33.06	11.8793	33.06	27.1533	24.03	4.98164	33.06	4.87067	24.03	6.62981
33.08	11.607	33.08	27.1533	24.04	4.97087	33.08	4.40286	24.04	6.55338
33.1	11.5231	33.1	30.365	24.05	5.1859	33.1	4.51293	24.05	6.42905
33.12	11.8165	33.12	30.6569	24.06	5.15195	33.12	4.23775	24.06	6.33497
33.14	11.7955	33.14	30.219	24.07	5.22569	33.14	5.00826	24.07	6.28579
33.16	12.0469	33.16	30.6569	24.08	5.34565	33.16	4.59549	24.08	6.34115
33.18	11.7327	33.18	29.3431	24.09	5.51154	33.18	5.11833	24.09	6.72956
33.2	12.2774	33.2	29.927	24.1	5.5781	33.2	4.65052	24.1	6.69377
33.22	12.1098	33.22	31.0949	24.11	5.42992	33.22	5.11833	24.11	6.39181
33.24	12.6964	33.24	31.6788	24.12	5.35124	33.24	4.87067	24.12	6.3134
33.26	11.7746	33.26	30.219	24.13	5.27786	33.26	3.99009	24.13	6.66783
33.28	11.7327	33.28	30.365	24.14	5.1546	33.28	4.21024	24.14	7.01627
33.3	12.885	33.3	29.927	24.15	4.84779	33.3	4.73308	24.15	6.66568
33.32	12.1307	33.32	33.5766	24.16	4.58464	33.32	4.34783	24.16	6.3001
33.34	12.2564	33.34	32.2628	24.17	4.81919	33.34	4.87067	24.17	6.21535
33.36	11.7536	33.36	31.0949	24.18	4.99278	33.36	4.18272	24.18	6.35608
33.38	11.586	33.38	31.2409	24.19	5.12221	33.38	4.40286	24.19	6.40627
33.4	11.6908	33.4	28.7591	24.2	5.31071	33.4	4.10017	24.2	6.23289
33.42	12.1307	33.42	29.635	24.21	5.36877	33.42	4.81563	24.21	6.33331
33.44	11.8793	33.44	26.2774	24.22	5.1062	33.44	4.04513	24.22	6.33096
33.46	11.9212	33.46	29.1971	24.23	5.08312	33.46	4.12768	24.23	6.62227
33.48	11.8374	33.48	31.3869	24.24	5.19135	33.48	4.84315	24.24	6.43868
33.5	12.2774	33.5	32.5547	24.25	5.19436	33.5	4.623	24.25	6.22315
33.52	12.1307	33.52	28.4672	24.26	5.3371	33.52	4.59549	24.26	6.42199
33.54	11.8165	33.54	34.4526	24.27	5.38803	33.54	4.43038	24.27	6.44037
33.56	12.0888	33.56	32.1168	24.28	5.1562	33.56	4.21024	24.28	6.32806
33.58	10.9994	33.58	31.8248	24.29	5.07909	33.58	4.73308	24.29	6.12607
33.6	12.4659	33.6	30.9489	24.3	5.13191	33.6	4.623	24.3	6.17386
33.62	11.9422	33.62	33.5766	24.31	5.40119	33.62	4.73308	24.31	6.9354
33.64	11.9003	33.64	30.9489	24.32	5.39704	33.64	4.37534	24.32	6.91515
33.66	11.607	33.66	33.2847	24.33	5.18886	33.66	4.76059	24.33	6.561
33.68	12.424	33.68	32.7007	24.34	5.22389	33.68	4.34783	24.34	6.80116
33.7	11.7746	33.7	29.927	24.35	5.33474	33.7	3.90754	24.35	6.85386
33.72	12.1726	33.72	30.9489	24.36	5.40358	33.72	4.43038	24.36	6.47757
33.74	11.4603	33.74	32.9927	24.37	5.33327	33.74	4.65052	24.37	6.51619
33.76	11.3765	33.76	31.3869	24.38	5.16399	33.76	4.04513	24.38	6.82016
33.78	11.9841	33.78	34.4526	24.39	5.10307	33.78	4.623	24.39	6.94216
33.8	11.9841	33.8	35.0365	24.4	5.1788	33.8	4.65052	24.4	6.91685
33.82	12.2145	33.82	32.2628	24.41	5.25464	33.82	4.67804	24.41	6.52588
33.84	11.4393	33.84	32.2628	24.42	5.45487	33.84	4.04513	24.42	6.20245
33.86	12.1517	33.86	31.0949	24.43	5.62371	33.86	4.81563	24.43	6.25448
33.88	11.6489	33.88	30.8029	24.44	5.32205	33.88	4.40286	24.44	6.17771
33.9	11.8374	33.9	31.0949	24.45	5.02986	33.9	4.76059	24.45	6.06618
33.92	12.3402	33.92	29.927	24.46	5.14384	33.92	4.87067	24.46	6.31026
33.94	11.8793	33.94	32.8467	24.47	5.21765	33.94	4.34783	24.47	6.18222
33.96	11.1879	33.96	32.8467	24.48	5.07311	33.96	4.65052	24.48	6.12209
33.98	10.9784	33.98	32.1168	24.49	4.94615	33.98	4.40286	24.49	6.13159
34	11.6279	34	34.8905	24.5	5.14102	34	4.34783	24.5	6.41152
34.02	12.3821	34.02	32.5547	24.51	5.21748	34.02	4.67804	24.51	6.24296
34.04	12.424	34.04	31.2409	24.52	5.18749	34.04	3.99009	24.52	6.08515
34.06	11.2717	34.06	30.6569	24.53	5.24398	34.06	4.51293	24.53	6.30727
34.08	11.8584	34.08	31.2409	24.54	5.02745	34.08	4.21024	24.54	6.5768
34.1	11.7955	34.1	29.1971	24.55	4.82622	34.1	3.93506	24.55	6.6298
34.12	12.0888	34.12	29.781	24.56	4.83923	34.12	4.18272	24.56	6.46788
34.14	12.8012	34.14	32.8467	24.57	4.96468	34.14	4.56797	24.57	6.25824
34.16	11.7327	34.16	32.5547	24.58	5.27679	34.16	4.21024	24.58	6.37206
34.18	11.8374	34.18	33.7226	24.59	5.30289	34.18	4.48542	24.59	6.4682
34.2	11.3346	34.2	32.9927	24.6	5.18745	34.2	4.34783	24.6	6.26495
34.22	11.3346	34.22	33.4307	24.61	5.24844	34.22	4.78811	24.61	6.30548
34.24	12.2983	34.24	34.8905	24.62	5.2695	34.24	4.65052	24.62	6.3427
34.26	11.8374	34.26	34.5985	24.63	5.2412	34.26	4.26527	24.63	6.52627
34.28	12.005	34.28	33.2847	24.64	5.19035	34.28	4.56797	24.64	6.59483
34.3	11.565	34.3	36.4963	24.65	5.03	34.3	3.74243	24.65	6.21376
34.32	11.4812	34.32	32.2628	24.66	4.93398	34.32	4.32031	24.66	6.01233
34.34	11.1041	34.34	32.5547	24.67	5.2092	34.34	4.1552	24.67	5.84708
34.36	11.1879	34.36	33.8686	24.68	5.18295	34.36	4.623	24.68	5.95516
34.38	11.2927	34.38	32.7007	24.69	5.18234	34.38	4.87067	24.69	6.09675
34.4	11.4184	34.4	34.0146	24.7	5.31741	34.4	4.70556	24.7	6.27885
34.42	11.2508	34.42	29.781	24.71	5.31582	34.42	4.54045	24.71	6.59063
34.44	11.5022	34.44	30.073	24.72	5.39787	34.44	4.40286	24.72	6.2734
34.46	11.8793	34.46	37.0803	24.73	5.26354	34.46	4.32031	24.73	6.42206
34.48	12.0469	34.48	30.6569	24.74	5.08328	34.48	4.10017	24.74	6.60332
34.5	10.9365	34.5	33.8686	24.75	5.22915	34.5	4.07265	24.75	6.32864
34.52	12.005	34.52	29.489	24.76	5.24647	34.52	4.18272	24.76	6.25693
34.54	11.6279	34.54	32.1168	24.77	5.01508	34.54	4.18272	24.77	6.20681
34.56	11.7955	34.56	32.9927	24.78	5.01509	34.56	4.70556	24.78	6.26671
34.58	11.1879	34.58	29.1971	24.79	5.18461	34.58	4.67804	24.79	6.28445
34.6	11.8165	34.6	31.3869	24.8	5.19674	34.6	4.59549	24.8	6.21692
34.62	12.1517	34.62	33.7226	24.81	5.04033	34.62	4.76059	24.81	6.18697
34.64	11.8374	34.64	31.5328	24.82	4.85792	34.64	4.26527	24.82	6.20913
34.66	11.4812	34.66	33.8686	24.83	4.86203	34.66	4.18272	24.83	6.51186
34.68	12.0679	34.68	31.8248	24.84	5.21928	34.68	4.32031	24.84	6.57534
34.7	12.8012	34.7	31.0949	24.85	5.30788	34.7	4.07265	24.85	6.62978
34.72	12.5498	34.72	33.7226	24.86	5.26943	34.72	4.37534	24.86	6.48483
34.74	11.6908	34.74	29.3431	24.87	5.34966	34.74	4.01761	24.87	6.32877
34.76	12.8221	34.76	31.6788	24.88	5.49452	34.76	4.56797	24.88	6.18203
34.78	12.3402	34.78	30.365	24.89	5.33931	34.78	4.56797	24.89	6.51877
34.8	12.5288	34.8	33.5766	24.9	5.23988	34.8	4.34783	24.9	6.58905
34.82	14.0373	34.82	32.9927	24.91	5.4831	34.82	4.59549	24.91	6.67566
34.84	15.022	34.84	30.6569	24.92	5.37146	34.84	4.65052	24.92	6.73966
34.86	14.4982	34.86	34.1606	24.93	4.81243	34.86	4.32031	24.93	6.43594
34.88	16.1115	34.88	29.781	24.94	4.65585	34.88	3.90754	24.94	6.36256
34.9	16.4467	34.9	30.6569	24.95	4.82962	34.9	4.29279	24.95	6.43122
34.92	16.9286	34.92	32.7007	24.96	4.98487	34.92	3.88002	24.96	6.69944
34.94	17.8923	34.94	31.2409	24.97	5.28907	34.94	4.1552	24.97	6.92773
34.96	17.2219	34.96	31.6788	24.98	5.2925	34.96	4.67804	24.98	6.66521
34.98	16.2791	34.98	30.511	24.99	5.16644	34.98	4.32031	24.99	6.18998
35	17.18	35	32.8467	25	5.39603	35	3.99009	25	6.2145
35.02	16.5933	35.02	30.511	25.01	5.33075	35.02	5.00826	25.01	6.3842
35.04	15.9019	35.04	28.7591	25.02	5.08876	35.04	4.26527	25.02	6.36733
35.06	16.2372	35.06	27.8832	25.03	5.10154	35.06	4.21024	25.03	6.35423
35.08	14.7287	35.08	30.073	25.04	5.0602	35.08	4.78811	25.04	6.5056
35.1	16.1534	35.1	27.2993	25.05	4.84932	35.1	4.26527	25.05	6.70795
35.12	15.7762	35.12	31.8248	25.06	4.8585	35.12	4.95322	25.06	6.38817
35.14	15.2106	35.14	31.8248	25.07	4.91862	35.14	4.48542	25.07	6.18494
35.16	14.6449	35.16	32.1168	25.08	5.0189	35.16	4.51293	25.08	6.36462
35.18	16.3419	35.18	27.4453	25.09	5.2634	35.18	4.37534	25.09	6.11028
35.2	15.2944	35.2	29.781	25.1	5.29853	35.2	4.54045	25.1	6.02804
35.22	14.7915	35.22	28.0292	25.11	5.03698	35.22	4.76059	25.11	5.95804
35.24	15.7553	35.24	32.2628	25.12	5.0834	35.24	4.67804	25.12	6.11711
35.26	14.8963	35.26	26.5693	25.13	5.32678	35.26	4.48542	25.13	6.1685
35.28	14.5192	35.28	27.5912	25.14	5.24104	35.28	4.51293	25.14	6.14367
35.3	14.8753	35.3	30.9489	25.15	4.95829	35.3	5.28343	25.15	6.13197
35.32	13.4507	35.32	27.4453	25.16	4.84752	35.32	4.59549	25.16	6.27229
35.34	14.6239	35.34	28.4672	25.17	4.97042	35.34	4.70556	25.17	6.24323
35.36	12.8221	35.36	29.1971	25.18	5.17636	35.36	4.23775	25.18	5.9063
35.38	13.0316	35.38	29.635	25.19	5.21824	35.38	4.18272	25.19	6.11358
35.4	12.9269	35.4	29.635	25.2	5.08787	35.4	5.17336	25.2	6.46629
35.42	11.4603	35.42	30.365	25.21	4.96237	35.42	4.48542	25.21	6.51767
35.44	11.8374	35.44	28.6131	25.22	4.91597	35.44	4.51293	25.22	6.27497
35.46	12.1936	35.46	31.0949	25.23	5.11838	35.46	4.43038	25.23	5.98643
35.48	11.3555	35.48	28.4672	25.24	5.35691	35.48	4.84315	25.24	6.11675
35.5	11.3974	35.5	29.781	25.25	5.33175	35.5	4.65052	25.25	6.47348
35.52	10.8946	35.52	29.0511	25.26	5.23383	35.52	4.4579	25.26	6.54266
35.54	10.8946	35.54	31.9708	25.27	5.30753	35.54	5.25592	25.27	6.62029
35.56	11.8374	35.56	29.3431	25.28	5.47968	35.56	4.623	25.28	6.72766
35.58	12.005	35.58	29.1971	25.29	5.50766	35.58	4.51293	25.29	6.60057
35.6	10.6432	35.6	31.6788	25.3	5.35598	35.6	4.81563	25.3	6.5041
35.62	10.3708	35.62	33.2847	25.31	5.14443	35.62	4.70556	25.31	6.45567
35.64	11.2298	35.64	28.9051	25.32	5.10593	35.64	4.48542	25.32	6.41418
35.66	9.59564	35.66	27.1533	25.33	5.00802	35.66	5.2284	25.33	6.5268
35.68	10.4546	35.68	28.7591	25.34	4.98734	35.68	4.76059	25.34	6.62398
35.7	11.4184	35.7	26.5693	25.35	4.95908	35.7	5.20088	25.35	6.52775
35.72	11.565	35.72	30.073	25.36	5.06399	35.72	4.59549	25.36	6.10786
35.74	11.1041	35.74	32.1168	25.37	5.2215	35.74	4.87067	25.37	6.19845
35.76	10.5594	35.76	27.2993	25.38	5.14988	35.76	4.54045	25.38	6.02324
35.78	10.9784	35.78	28.1752	25.39	5.05354	35.78	4.89818	25.39	5.65463
35.8	11.2927	35.8	31.3869	25.4	4.91722	35.8	4.73308	25.4	5.88393
35.82	11.167	35.82	27.1533	25.41	5.02916	35.82	4.87067	25.41	6.18341
35.84	11.7327	35.84	28.6131	25.42	5.21116	35.84	4.4579	25.42	6.35598
35.86	11.9003	35.86	26.4234	25.43	5.10146	35.86	5.17336	25.43	6.19416
35.88	10.8946	35.88	31.6788	25.44	4.9455	35.88	4.87067	25.44	6.43564
35.9	11.2298	35.9	28.3212	25.45	4.82899	35.9	5.50358	25.45	6.85118
35.92	11.4393	35.92	28.7591	25.46	4.73542	35.92	4.4579	25.46	6.7046
35.94	10.6222	35.94	27.2993	25.47	4.85228	35.94	4.78811	25.47	6.28229
35.96	11.0413	35.96	28.7591	25.48	5.18129	35.96	4.56797	25.48	5.99166
35.98	10.1823	35.98	27.5912	25.49	5.12955	35.98	5.50358	25.49	5.99736
36	11.3136	36	30.219	25.5	4.91597	36	5.80627	25.5	5.78827
36.02	11.3346	36.02	29.635	25.51	4.92932	36.02	5.06329	25.51	6.10783
36.04	10.0566	36.04	30.8029	25.52	4.96824	36.04	4.54045	25.52	6.56154
36.06	10.8318	36.06	29.3431	25.53	4.92621	36.06	5.03577	25.53	6.16123
36.08	10.308	36.08	28.3212	25.54	5.11065	36.08	5.6962	25.54	6.03141
36.1	11.3974	36.1	27.2993	25.55	5.35834	36.1	5.2284	25.55	6.43738
36.12	10.0356	36.12	30.365	25.56	5.2841	36.12	5.2284	25.56	6.5454
36.14	10.8318	36.14	30.365	25.57	5.36295	36.14	5.58613	25.57	6.27383
36.16	11.2717	36.16	32.1168	25.58	5.40542	36.16	5.83379	25.58	6.22266
36.18	10.9575	36.18	31.0949	25.59	5.15501	36.18	6.35663	25.59	6.32426
36.2	10.7899	36.2	29.635	25.6	5.05787	36.2	6.65933	25.6	6.4013
36.22	11.1041	36.22	29.635	25.61	4.99007	36.22	6.41167	25.61	6.64333
36.24	11.2717	36.24	28.1752	25.62	4.85757	36.24	6.38415	25.62	6.35846
36.26	11.1251	36.26	30.8029	25.63	4.8591	36.26	6.71436	25.63	5.76596
36.28	10.8318	36.28	29.927	25.64	4.94267	36.28	7.81508	25.64	5.84982
36.3	10.4756	36.3	29.1971	25.65	4.96014	36.3	8.06274	25.65	6.23729
36.32	11.7955	36.32	28.3212	25.66	4.98742	36.32	9.13594	25.66	6.2469
36.34	10.1194	36.34	30.6569	25.67	5.24566	36.34	10.9246	25.67	6.05352
36.36	10.6851	36.36	30.073	25.68	5.43435	36.36	11.8327	25.68	6.17702
36.38	10.706	36.38	29.489	25.69	5.20111	36.38	15.2174	25.69	6.24797
36.4	10.3289	36.4	29.3431	25.7	4.92819	36.4	17.749	25.7	6.0838
36.42	10.8737	36.42	29.635	25.71	5.04558	36.42	26.3071	25.71	6.28173
36.44	10.8946	36.44	26.5693	25.72	5.16525	36.44	32.251	25.72	6.74553
36.46	11.1879	36.46	31.2409	25.73	5.10148	36.46	42.8178	25.73	6.96877
36.48	11.7536	36.48	28.3212	25.74	4.94737	36.48	51.9813	25.74	6.57721
36.5	12.2564	36.5	24.9635	25.75	4.85848	36.5	55.8063	25.75	6.21948
36.52	11.1251	36.52	31.3869	25.76	4.90957	36.52	54.623	25.76	6.09928
36.54	11.1879	36.54	28.0292	25.77	4.91597	36.54	50.8255	25.77	5.78483
36.56	10.8527	36.56	28.6131	25.78	4.9926	36.56	44.579	25.78	5.93393
36.58	11.6698	36.58	29.927	25.79	5.18435	36.58	41.2493	25.79	6.50303
36.6	11.9422	36.6	31.6788	25.8	5.14091	36.6	37.4243	25.8	6.28209
36.62	11.2089	36.62	29.3431	25.81	4.96092	36.62	31.4529	25.81	5.91863
36.64	10.8527	36.64	28.4672	25.82	4.94157	36.64	26.087	25.82	6.15846
36.66	11.9212	36.66	31.3869	25.83	5.08722	36.66	19.8954	25.83	6.17536
36.68	11.0413	36.68	30.073	25.84	5.14752	36.68	15.8778	25.84	6.15848
36.7	9.99371	36.7	31.2409	25.85	4.89902	36.7	12.7958	25.85	6.47074
36.72	10.5803	36.72	28.4672	25.86	4.67374	36.72	11.3649	25.86	6.58116
36.74	10.8527	36.74	30.219	25.87	4.72192	36.74	9.27353	25.87	6.28218
36.76	11.1251	36.76	32.1168	25.88	4.96472	36.76	9.57622	25.88	6.14385
36.78	10.2032	36.78	28.0292	25.89	4.98865	36.78	7.8426	25.89	6.26244
36.8	9.97276	36.8	29.1971	25.9	4.80248	36.8	8.14529	25.9	6.42747
36.82	10.3289	36.82	30.219	25.91	4.7052	36.82	7.0721	25.91	6.53334
36.84	10.3918	36.84	28.7591	25.92	4.73541	36.84	6.63181	25.92	6.40347
36.86	9.97276	36.86	31.0949	25.93	4.83152	36.86	6.08145	25.93	6.23434
36.88	10.2032	36.88	30.219	25.94	4.85892	36.88	6.3016	25.94	5.95795
36.9	11.0622	36.9	28.3212	25.95	5.01902	36.9	7.81508	25.95	5.57773
36.92	10.7899	36.92	35.4744	25.96	5.27852	36.92	7.0721	25.96	5.76044
36.94	10.8737	36.94	32.9927	25.97	5.19054	36.94	7.01706	25.97	6.04003
36.96	10.308	36.96	29.927	25.98	4.98137	36.96	6.82444	25.98	6.22676
36.98	11.0413	36.98	31.5328	25.99	5.06475	36.98	7.40231	25.99	6.47299
37	10.7899	37	29.1971	26	5.06235	37	7.76004	26	6.37455
37.02	11.0203	37.02	31.8248	26.01	4.9221	37.02	6.60429	26.01	6.29182
37.04	10.9575	37.04	32.5547	26.02	5.13094	37.04	7.42983	26.02	6.5407
37.06	10.2451	37.06	28.6131	26.03	5.35735	37.06	6.68685	26.03	6.6007
37.08	9.6585	37.08	32.5547	26.04	5.29689	37.08	5.66868	26.04	6.48703
37.1	11.6489	37.1	35.0365	26.05	5.11962	37.1	5.80627	26.05	6.41993
37.12	10.287	37.12	31.6788	26.06	4.89609	37.12	5.47606	26.06	6.39398
37.14	10.9156	37.14	31.0949	26.07	4.85408	37.14	4.4579	26.07	6.74578
37.16	10.7689	37.16	31.3869	26.08	4.97794	37.16	4.76059	26.08	6.85753
37.18	10.6222	37.18	32.9927	26.09	4.86107	37.18	5.06329	26.09	6.47144
37.2	11.3136	37.2	36.7883	26.1	4.78217	37.2	4.78811	26.1	6.44644
37.22	10.8108	37.22	34.1606	26.11	5.00491	37.22	4.51293	26.11	6.69805
37.24	10.5803	37.24	34.5985	26.12	5.11555	37.24	5.00826	26.12	6.79844
37.26	10.5803	37.26	34.8905	26.13	5.07717	37.26	4.18272	26.13	6.64059
37.28	9.61659	37.28	35.6204	26.14	4.96085	37.28	4.48542	26.14	6.34019
37.3	10.3289	37.3	35.7664	26.15	4.84597	37.3	4.81563	26.15	6.35228
37.32	9.7423	37.32	32.2628	26.16	4.98852	37.32	4.81563	26.16	6.44015
37.34	10.6851	37.34	36.4963	26.17	5.2427	37.34	4.4579	26.17	6.26673
37.36	10.5594	37.36	38.5401	26.18	5.26105	37.36	4.59549	26.18	6.07818
37.38	9.86801	37.38	36.0584	26.19	5.18389	37.38	4.32031	26.19	6.27177
37.4	11.5441	37.4	37.2263	26.2	5.02561	37.4	4.65052	26.2	6.17591
37.42	11.7117	37.42	35.1825	26.21	4.88556	37.42	4.81563	26.21	6.05936
37.44	12.1098	37.44	36.0584	26.22	4.93665	37.44	4.51293	26.22	6.14903
37.46	11.167	37.46	34.4526	26.23	4.94546	37.46	4.18272	26.23	6.05686
37.48	10.5594	37.48	35.6204	26.24	5.14483	37.48	4.59549	26.24	6.10724
37.5	12.3612	37.5	38.3942	26.25	5.28554	37.5	5.03577	26.25	6.23189
37.52	11.6279	37.52	40	26.26	5.20562	37.52	4.40286	26.26	6.16818
37.54	11.7746	37.54	31.8248	26.27	5.13211	37.54	4.73308	26.27	5.98596
37.56	12.2145	37.56	37.6642	26.28	5.01115	37.56	4.84315	26.28	6.04147
37.58	12.005	37.58	36.6423	26.29	5.0524	37.58	5.11833	26.29	6.40922
37.6	12.9897	37.6	35.9124	26.3	5.33619	37.6	4.9257	26.3	6.40859
37.62	12.5288	37.62	33.1387	26.31	5.24452	37.62	4.89818	26.31	6.06002
37.64	13.283	37.64	40.146	26.32	4.88697	37.64	4.21024	26.32	6.0353
37.66	13.6392	37.66	39.1241	26.33	4.94459	37.66	3.88002	26.33	6.24714
37.68	13.9535	37.68	41.3139	26.34	4.92388	37.68	4.51293	26.34	6.41709
37.7	13.4507	37.7	36.0584	26.35	4.82579	37.7	4.73308	26.35	6.45172
37.72	12.7174	37.72	34.5985	26.36	5.05285	37.72	3.49477	26.36	6.49363
37.74	13.0316	37.74	37.6642	26.37	5.27624	37.74	3.96258	26.37	6.47106
37.76	12.0679	37.76	33.5766	26.38	5.15931	37.76	4.78811	26.38	6.53095
37.78	12.2983	37.78	33.7226	26.39	4.87423	37.78	4.81563	26.39	6.49703
37.8	11.3346	37.8	32.8467	26.4	4.86656	37.8	4.10017	26.4	6.4008
37.82	11.7955	37.82	41.0219	26.41	5.09403	37.82	4.48542	26.41	6.25069
37.84	11.4812	37.84	39.854	26.42	5.33847	37.84	5.28343	26.42	5.96454
37.86	11.4603	37.86	35.6204	26.43	5.48918	37.86	4.43038	26.43	5.72162
37.88	10.9365	37.88	35.0365	26.44	5.46096	37.88	4.98074	26.44	5.76421
37.9	11.0622	37.9	36.3504	26.45	5.25948	37.9	4.26527	26.45	5.95134
37.92	11.0413	37.92	36.2044	26.46	5.13473	37.92	4.1552	26.46	6.1462
37.94	11.1041	37.94	34.5985	26.47	5.17917	37.94	4.9257	26.47	6.48017
37.96	11.7117	37.96	34.4526	26.48	5.1495	37.96	5.03577	26.48	6.47183
37.98	11.146	37.98	34.7445	26.49	5.14326	37.98	5.14584	26.49	6.22275
38	10.8318	38	36.0584	26.5	5.18322	38	5.00826	26.5	5.96265
38.02	11.2717	38.02	37.5183	26.51	5.14727	38.02	4.98074	26.51	5.88398
38.04	11.3555	38.04	37.9562	26.52	5.12706	38.04	5.55861	26.52	5.97382
38.06	11.1251	38.06	36.7883	26.53	5.19038	38.06	6.49422	26.53	6.16803
38.08	11.2089	38.08	34.8905	26.54	5.16981	38.08	7.37479	26.54	6.45839
38.1	11.1879	38.1	31.8248	26.55	4.9893	38.1	7.42983	26.55	6.43808
38.12	11.167	38.12	32.7007	26.56	4.85614	38.12	7.45735	26.56	6.07871
38.14	11.6489	38.14	27.1533	26.57	4.91771	38.14	10.2366	26.57	5.87467
38.16	11.3765	38.16	29.635	26.58	5.1018	38.16	12.0253	26.58	6.05552
38.18	11.167	38.18	29.0511	26.59	5.24289	38.18	12.9059	26.59	6.4361
38.2	11.2927	38.2	35.4744	26.6	5.04942	38.2	12.7408	26.6	6.49532
38.22	11.3765	38.22	27.7372	26.61	4.96719	38.22	13.5388	26.61	6.05459
38.24	10.748	38.24	28.4672	26.62	4.92144	38.24	11.1172	26.62	5.77172
38.26	10.5175	38.26	30.511	26.63	4.8796	38.26	11.0622	26.63	6.0921
38.28	10.4546	38.28	31.3869	26.64	4.96076	38.28	10.5669	26.64	6.23102
38.3	11.1879	38.3	32.2628	26.65	5.12656	38.3	9.41112	26.65	6.21562
38.32	10.6222	38.32	34.0146	26.66	5.10955	38.32	8.22785	26.66	6.43598
38.34	11.6698	38.34	30.9489	26.67	5.11931	38.34	6.43919	26.67	6.40958
38.36	10.6013	38.36	28.0292	26.68	5.13648	38.36	6.49422	26.68	6.26687
38.38	10.9784	38.38	29.1971	26.69	5.14025	38.38	5.28343	26.69	6.06244
38.4	11.3346	38.4	27.8832	26.7	4.94703	38.4	5.64117	26.7	6.1649
38.42	11.0413	38.42	30.9489	26.71	4.79742	38.42	5.72372	26.71	6.2721
38.44	10.4965	38.44	30.219	26.72	4.88244	38.44	5.20088	26.72	6.12329
38.46	11.3765	38.46	27.0073	26.73	5.00977	38.46	4.76059	26.73	5.90737
38.48	10.2451	38.48	31.8248	26.74	4.87846	38.48	5.2284	26.74	6.01958
38.5	11.3136	38.5	24.5255	26.75	4.81139	38.5	5.06329	26.75	6.04202
38.52	10.0566	38.52	28.4672	26.76	4.89468	38.52	4.48542	26.76	6.22387
38.54	11.146	38.54	31.5328	26.77	4.86476	38.54	4.84315	26.77	6.37977
38.56	10.9575	38.56	29.0511	26.78	4.89656	38.56	4.623	26.78	6.21678
38.58	11.2089	38.58	31.0949	26.79	4.86753	38.58	5.14584	26.79	6.29625
38.6	11.4184	38.6	30.9489	26.8	4.86262	38.6	4.81563	26.8	6.28536
38.62	11.0203	38.62	29.635	26.81	4.90552	38.62	5.17336	26.81	6.24307
38.64	11.5022	38.64	28.9051	26.82	4.93578	38.64	5.11833	26.82	6.51956
38.66	10.706	38.66	30.365	26.83	5.09565	38.66	4.21024	26.83	6.59111
38.68	11.3765	38.68	27.7372	26.84	5.01951	38.68	4.98074	26.84	6.40192
38.7	11.4812	38.7	27.1533	26.85	5.11609	38.7	4.4579	26.85	6.34752
38.72	10.4337	38.72	32.4088	26.86	5.07865	38.72	4.40286	26.86	6.30649
38.74	11.146	38.74	25.6934	26.87	4.93317	38.74	4.32031	26.87	6.27555
38.76	11.565	38.76	29.3431	26.88	4.81805	38.76	4.32031	26.88	6.14361
38.78	11.2508	38.78	24.8175	26.89	4.74954	38.78	3.6874	26.89	6.16364
38.8	10.4756	38.8	27.0073	26.9	4.91493	38.8	4.26527	26.9	5.96124
38.82	10.0356	38.82	24.9635	26.91	5.15921	38.82	3.90754	26.91	5.6062
38.84	10.9575	38.84	29.927	26.92	5.16435	38.84	3.60484	26.92	5.97106
38.86	10.5384	38.86	26.7153	26.93	5.13092	38.86	4.59549	26.93	5.98219
38.88	10.1613	38.88	28.3212	26.94	4.90048	38.88	4.81563	26.94	5.95272
38.9	11.0832	38.9	25.9854	26.95	4.7136	38.9	4.1552	26.95	6.21634
38.92	10.3289	38.92	30.9489	26.96	4.91051	38.92	4.4579	26.96	6.13876
38.94	9.95181	38.94	28.6131	26.97	5.06188	38.94	4.43038	26.97	6.05416
38.96	10.0356	38.96	26.4234	26.98	5.14581	38.96	5.06329	26.98	6.27528
38.98	10.3499	38.98	28.3212	26.99	5.08924	38.98	4.81563	26.99	6.2842
39	10.9156	39	28.0292	27	4.83141	39	4.18272	27	6.19592
39.02	11.0203	39.02	23.9416	27.01	4.83916	39.02	4.29279	27.01	6.57501
39.04	11.2298	39.04	29.927	27.02	4.88449	39.04	4.43038	27.02	6.60137
39.06	10.5384	39.06	28.7591	27.03	4.95437	39.06	4.84315	27.03	6.5565
39.08	10.7899	39.08	28.6131	27.04	4.95939	39.08	4.4579	27.04	6.4256
39.1	9.90991	39.1	27.1533	27.05	5.00721	39.1	4.01761	27.05	5.98938
39.12	10.3289	39.12	30.6569	27.06	5.09955	39.12	4.01761	27.06	6.03983
39.14	10.8108	39.14	25.1095	27.07	5.15637	39.14	4.18272	27.07	6.27436
39.16	11.146	39.16	26.2774	27.08	5.08252	39.16	4.65052	27.08	6.33764
39.18	11.2927	39.18	32.8467	27.09	4.99118	39.18	3.93506	27.09	6.27593
39.2	11.2298	39.2	29.781	27.1	5.08939	39.2	4.4579	27.1	5.99298
39.22	11.1251	39.22	27.7372	27.11	5.08623	39.22	5.06329	27.11	5.72313
39.24	10.8527	39.24	30.365	27.12	5.10018	39.24	4.56797	27.12	6.18141
39.26	10.1613	39.26	27.4453	27.13	5.20058	39.26	4.67804	27.13	6.3842
39.28	10.8108	39.28	26.8613	27.14	5.1799	39.28	3.71491	27.14	6.48758
39.3	10.9156	39.3	28.9051	27.15	5.12795	39.3	4.18272	27.15	6.67688
39.32	9.86801	39.32	30.073	27.16	4.99818	39.32	4.29279	27.16	6.65673
39.34	10.5384	39.34	25.4015	27.17	4.9519	39.34	4.21024	27.17	6.50699
39.36	10.4337	39.36	27.5912	27.18	4.99715	39.36	4.73308	27.18	6.50525
39.38	10.2661	39.38	30.511	27.19	4.95612	39.38	4.81563	27.19	6.41543
39.4	11.565	39.4	26.1314	27.2	4.96062	39.4	4.67804	27.2	6.09253
39.42	10.8527	39.42	24.0876	27.21	4.94326	39.42	4.10017	27.21	6.39659
39.44	11.3974	39.44	28.3212	27.22	5.02018	39.44	4.34783	27.22	6.78159
39.46	10.6013	39.46	29.635	27.23	5.12242	39.46	3.99009	27.23	7.08509
39.48	10.5594	39.48	28.1752	27.24	5.05527	39.48	4.18272	27.24	7.35836
39.5	10.9365	39.5	30.073	27.25	4.94624	39.5	4.59549	27.25	7.28339
39.52	10.5803	39.52	29.3431	27.26	5.07091	39.52	4.67804	27.26	7.49579
39.54	10.748	39.54	29.1971	27.27	4.98771	39.54	3.93506	27.27	7.71903
39.56	10.8318	39.56	26.5693	27.28	4.70784	39.56	4.18272	27.28	7.27064
39.58	10.6222	39.58	27.7372	27.29	4.82352	39.58	4.12768	27.29	6.81603
39.6	11.3974	39.6	31.2409	27.3	4.94547	39.6	4.21024	27.3	6.86116
39.62	10.6432	39.62	28.7591	27.31	4.91196	39.62	4.12768	27.31	7.09719
39.64	10.6432	39.64	29.0511	27.32	4.90802	39.64	4.51293	27.32	7.08289
39.66	10.5594	39.66	26.5693	27.33	4.80463	39.66	4.12768	27.33	7.49541
39.68	11.3555	39.68	28.0292	27.34	5.14942	39.68	4.56797	27.34	7.84697
39.7	10.5594	39.7	24.6715	27.35	5.54993	39.7	4.54045	27.35	7.77677
39.72	10.6222	39.72	25.8394	27.36	5.27409	39.72	4.1552	27.36	7.69995
39.74	10.8946	39.74	26.1314	27.37	5.01024	39.74	3.74243	27.37	7.10634
39.76	10.4756	39.76	29.489	27.38	4.99052	39.76	4.1552	27.38	6.42535
39.78	11.167	39.78	26.8613	27.39	5.05275	39.78	4.26527	27.39	6.41872
39.8	10.8946	39.8	24.5255	27.4	5.15177	39.8	4.43038	27.4	6.61403
39.82	10.8737	39.82	27.7372	27.41	4.84627	39.82	4.40286	27.41	6.33023
39.84	10.727	39.84	26.2774	27.42	4.70071	39.84	4.43038	27.42	6.42818
39.86	10.308	39.86	28.6131	27.43	4.91065	39.86	4.29279	27.43	6.88128
39.88	10.5594	39.88	24.8175	27.44	4.9882	39.88	4.1552	27.44	6.54841
39.9	10.9784	39.9	31.2409	27.45	5.06675	39.9	4.34783	27.45	5.90429
39.92	10.8946	39.92	27.0073	27.46	5.09565	39.92	4.4579	27.46	6.44415
39.94	9.93086	39.94	28.4672	27.47	4.81931	39.94	4.10017	27.47	6.47607
39.96	10.0356	39.96	26.1314	27.48	4.85462	39.96	4.76059	27.48	6.205
39.98	11.7536	39.98	25.2555	27.49	5.0515	39.98	4.23775	27.49	5.79552
40	10.9994	40	29.489	27.5	4.99582	40	4.48542	27.5	6.30288
40.02	11.3555	40.02	28.3212	27.51	5.00388	40.02	4.43038	27.51	6.24625
40.04	11.4393	40.04	29.927	27.52	5.02335	40.04	3.76995	27.52	5.63645
40.06	11.7327	40.06	29.635	27.53	4.91724	40.06	4.34783	27.53	5.73678
40.08	10.9994	40.08	28.1752	27.54	4.9493	40.08	4.43038	27.54	5.74149
40.1	11.1251	40.1	32.1168	27.55	4.9026	40.1	4.48542	27.55	5.63622
40.12	10.8946	40.12	29.1971	27.56	4.91313	40.12	3.93506	27.56	5.8718
40.14	11.1251	40.14	27.5912	27.57	5.0332	40.14	3.79747	27.57	6.2459
40.16	11.4184	40.16	29.927	27.58	5.12475	40.16	4.51293	27.58	6.21031
40.18	12.424	40.18	28.1752	27.59	5.09917	40.18	3.99009	27.59	6.05655
40.2	11.2508	40.2	25.1095	27.6	5.02516	40.2	4.18272	27.6	6.43208
40.22	11.5022	40.22	26.2774	27.61	4.96867	40.22	4.43038	27.61	6.934
40.24	11.9631	40.24	29.489	27.62	5.05645	40.24	4.29279	27.62	6.91266
40.26	12.5288	40.26	28.3212	27.63	4.96564	40.26	3.99009	27.63	6.71103
40.28	13.0316	40.28	29.635	27.64	4.90889	40.28	3.82499	27.64	6.30064
40.3	12.9478	40.3	28.3212	27.65	5.03529	40.3	4.1552	27.65	5.98494
40.32	13.5135	40.32	28.6131	27.66	5.0444	40.32	3.93506	27.66	6.12606
40.34	14.4144	40.34	32.9927	27.67	5.04329	40.34	4.4579	27.67	6.20273
40.36	13.9954	40.36	29.781	27.68	4.90705	40.36	3.90754	27.68	6.17673
40.38	14.4354	40.38	29.781	27.69	4.87359	40.38	4.34783	27.69	6.43279
40.4	14.7287	40.4	26.7153	27.7	5.02743	40.4	4.76059	27.7	6.11445
40.42	15.1058	40.42	27.8832	27.71	5.19333	40.42	3.90754	27.71	6.1345
40.44	15.1477	40.44	27.5912	27.72	5.25742	40.44	4.29279	27.72	6.29438
40.46	15.3991	40.46	26.4234	27.73	5.32576	40.46	4.12768	27.73	6.47422
40.48	14.1211	40.48	26.2774	27.74	5.04029	40.48	4.40286	27.74	6.48355
40.5	14.582	40.5	26.8613	27.75	4.76667	40.5	4.54045	27.75	6.74388
40.52	13.723	40.52	30.219	27.76	4.85945	40.52	4.37534	27.76	6.51625
40.54	14.4773	40.54	27.7372	27.77	5.05288	40.54	4.34783	27.77	6.09399
40.56	13.9116	40.56	28.0292	27.78	5.00119	40.56	4.51293	27.78	6.21378
40.58	14.3725	40.58	25.2555	27.79	4.99322	40.58	3.71491	27.79	6.34338
40.6	13.8487	40.6	28.0292	27.8	4.99595	40.6	4.21024	27.8	6.44415
40.62	13.6183	40.62	34.1606	27.81	5.16224	40.62	4.51293	27.81	6.43438
40.64	13.6392	40.64	28.4672	27.82	5.212	40.64	4.26527	27.82	6.31675
40.66	13.8697	40.66	32.8467	27.83	4.99109	40.66	4.18272	27.83	5.97841
40.68	13.0107	40.68	30.511	27.84	4.83387	40.68	4.43038	27.84	5.73359
40.7	12.885	40.7	30.9489	27.85	4.89904	40.7	4.21024	27.85	5.99837
40.72	13.0526	40.72	31.9708	27.86	4.93977	40.72	3.65988	27.86	6.4324
40.74	12.6755	40.74	31.3869	27.87	5.0522	40.74	4.29279	27.87	6.47638
40.76	12.005	40.76	30.6569	27.88	4.95492	40.76	4.04513	27.88	6.34464
40.78	12.3193	40.78	33.2847	27.89	4.67437	40.78	3.49477	27.89	6.2095
40.8	12.5498	40.8	30.8029	27.9	4.64073	40.8	4.29279	27.9	5.9169
40.82	12.4031	40.82	27.2993	27.91	4.74487	40.82	4.07265	27.91	5.87179
40.84	11.6908	40.84	30.219	27.92	4.72183	40.84	4.59549	27.92	6.11787
40.86	11.3765	40.86	33.1387	27.93	4.76362	40.86	4.07265	27.93	6.195
40.88	11.2089	40.88	35.4744	27.94	5.05205	40.88	4.26527	27.94	5.84136
40.9	12.1098	40.9	31.9708	27.95	5.14997	40.9	4.07265	27.95	6.05867
40.92	10.3708	40.92	31.2409	27.96	5.23345	40.92	4.18272	27.96	6.19863
40.94	10.6641	40.94	33.7226	27.97	4.98322	40.94	4.23775	27.97	5.97029
40.96	11.4603	40.96	32.9927	27.98	4.95728	40.96	4.623	27.98	6.01804
40.98	11.9212	40.98	31.8248	27.99	5.12963	40.98	4.18272	27.99	6.51546
41	10.0775	41	32.5547	28	5.09702	41	4.76059	28	6.30707
41.02	10.6851	41.02	33.4307	28.01	4.98469	41.02	4.12768	28.01	5.8143
41.04	11.146	41.04	31.9708	28.02	4.88349	41.04	3.65988	28.02	5.54496
41.06	10.4337	41.06	32.7007	28.03	4.88362	41.06	3.90754	28.03	5.60019
41.08	11.3346	41.08	36.0584	28.04	4.8337	41.08	4.04513	28.04	5.89918
41.1	11.3555	41.1	37.6642	28.05	5.1293	41.1	3.76995	28.05	6.29428
41.12	11.2508	41.12	41.4599	28.06	5.22043	41.12	5.06329	28.06	6.30341
41.14	11.3765	41.14	32.2628	28.07	5.1887	41.14	3.82499	28.07	6.16955
41.16	10.706	41.16	36.6423	28.08	5.18598	41.16	4.07265	28.08	5.8601
41.18	11.586	41.18	33.2847	28.09	5.20559	41.18	4.12768	28.09	5.99173
41.2	10.1823	41.2	34.4526	28.1	5.21262	41.2	4.48542	28.1	5.96427
41.22	10.4337	41.22	36.4963	28.11	5.04147	41.22	4.37534	28.11	5.82676
41.24	10.8527	41.24	34.8905	28.12	5.10816	41.24	4.37534	28.12	5.98559
41.26	11.3765	41.26	35.7664	28.13	4.85234	41.26	4.10017	28.13	5.77671
41.28	10.727	41.28	36.9343	28.14	4.69559	41.28	4.54045	28.14	5.36192
41.3	10.4127	41.3	38.9781	28.15	4.76854	41.3	4.23775	28.15	5.48734
41.32	10.9156	41.32	39.4161	28.16	4.84007	41.32	4.48542	28.16	5.75019
41.34	10.6851	41.34	39.1241	28.17	4.85406	41.34	4.54045	28.17	6.0599
41.36	10.8108	41.36	41.7518	28.18	4.8196	41.36	4.04513	28.18	6.10033
41.38	11.8793	41.38	36.3504	28.19	5.0672	41.38	4.07265	28.19	5.92422
41.4	10.3289	41.4	39.2701	28.2	5.21851	41.4	4.29279	28.2	5.85121
41.42	10.748	41.42	40.8759	28.21	5.28883	41.42	4.67804	28.21	6.1544
41.44	11.167	41.44	37.9562	28.22	5.20951	41.44	4.43038	28.22	6.29811
41.46	11.7955	41.46	38.6861	28.23	5.07868	41.46	4.623	28.23	6.26041
41.48	11.3555	41.48	39.2701	28.24	4.99188	41.48	4.29279	28.24	6.4109
41.5	10.5384	41.5	38.1022	28.25	4.88192	41.5	4.26527	28.25	6.4253
41.52	11.1879	41.52	43.5037	28.26	4.96836	41.52	3.93506	28.26	5.86571
41.54	12.0469	41.54	43.2117	28.27	4.66719	41.54	4.21024	28.27	5.72059
41.56	10.9156	41.56	42.3358	28.28	4.691	41.56	4.12768	28.28	5.84468
41.58	10.308	41.58	40.292	28.29	4.81736	41.58	4.51293	28.29	5.98602
41.6	11.2508	41.6	40.8759	28.3	4.91642	41.6	4.34783	28.3	5.99862
41.62	11.8165	41.62	42.0438	28.31	5.36861	41.62	4.04513	28.31	6.14386
41.64	10.5384	41.64	36.9343	28.32	5.0088	41.64	4.56797	28.32	6.26891
41.66	11.146	41.66	41.3139	28.33	4.79958	41.66	3.93506	28.33	6.17063
41.68	10.9994	41.68	40.438	28.34	4.93533	41.68	4.07265	28.34	6.16014
41.7	11.9003	41.7	35.7664	28.35	4.72709	41.7	4.67804	28.35	6.44643
41.72	11.3346	41.72	40	28.36	4.61671	41.72	3.93506	28.36	6.59202
41.74	12.005	41.74	38.6861	28.37	4.86127	41.74	4.18272	28.37	6.30425
41.76	11.2927	41.76	35.0365	28.38	5.17417	41.76	4.18272	28.38	6.17439
41.78	10.6222	41.78	37.5183	28.39	5.01911	41.78	4.12768	28.39	6.23234
41.8	10.8318	41.8	38.2482	28.4	4.71726	41.8	4.32031	28.4	6.3842
41.82	10.9994	41.82	35.6204	28.41	4.83941	41.82	3.88002	28.41	6.30193
41.84	11.9631	41.84	37.6642	28.42	4.98011	41.84	3.71491	28.42	6.10908
41.86	11.4603	41.86	39.562	28.43	5.10335	41.86	4.01761	28.43	6.23163
41.88	11.7955	41.88	34.4526	28.44	5.15572	41.88	3.90754	28.44	6.3842
41.9	11.2089	41.9	36.4963	28.45	5.12905	41.9	4.34783	28.45	6.28671
41.92	11.7746	41.92	40.146	28.46	5.06164	41.92	4.01761	28.46	5.91924
41.94	11.2927	41.94	34.7445	28.47	4.98489	41.94	4.78811	28.47	5.85286
41.96	10.6432	41.96	37.6642	28.48	4.99408	41.96	3.79747	28.48	6.47634
41.98	11.3765	41.98	33.4307	28.49	5.15488	41.98	4.84315	28.49	6.58811
42	10.727	42	35.0365	28.5	5.05677	42	4.1552	28.5	6.50203
42.02	10.727	42.02	38.5401	28.51	4.98405	42.02	3.99009	28.51	6.17215
42.04	11.2298	42.04	33.4307	28.52	5.19237	42.04	4.51293	28.52	6.19172
42.06	10.4546	42.06	32.2628	28.53	5.16088	42.06	4.07265	28.53	5.74124
42.08	11.8374	42.08	35.3285	28.54	4.96991	42.08	4.29279	28.54	6.24383
42.1	11.6489	42.1	32.1168	28.55	5.06031	42.1	4.26527	28.55	6.36996
42.12	11.9212	42.12	33.2847	28.56	4.86357	42.12	5.00826	28.56	6.39065
42.14	11.146	42.14	31.2409	28.57	4.79462	42.14	4.21024	28.57	6.23046
42.16	11.2508	42.16	31.5328	28.58	4.86346	42.16	4.59549	28.58	6.00354
42.18	11.7955	42.18	29.0511	28.59	5.06196	42.18	3.88002	28.59	6.1688
42.2	11.5022	42.2	31.0949	28.6	5.19677	42.2	4.59549	28.6	6.40939
42.22	11.2089	42.22	24.5255	28.61	5.07467	42.22	4.51293	28.61	6.63853
42.24	10.9784	42.24	29.781	28.62	4.93172	42.24	5.11833	28.62	6.61708
42.26	10.8318	42.26	29.489	28.63	4.99153	42.26	4.623	28.63	6.62264
42.28	10.2032	42.28	26.5693	28.64	5.22599	42.28	4.37534	28.64	6.32197
42.3	11.3136	42.3	26.5693	28.65	5.08119	42.3	4.34783	28.65	5.99503
42.32	11.1251	42.32	29.0511	28.66	4.80984	42.32	4.48542	28.66	6.12999
42.34	11.1879	42.34	31.0949	28.67	4.75657	42.34	4.18272	28.67	6.28699
42.36	10.4965	42.36	29.0511	28.68	4.96396	42.36	4.73308	28.68	6.37683
42.38	11.2298	42.38	25.2555	28.69	4.94475	42.38	4.23775	28.69	6.4892
42.4	11.6279	42.4	26.7153	28.7	4.91277	42.4	4.26527	28.7	6.49679
42.42	10.5384	42.42	32.8467	28.71	4.8745	42.42	4.04513	28.71	6.01005
42.44	10.7899	42.44	29.927	28.72	4.7689	42.44	4.37534	28.72	5.77657
42.46	11.2717	42.46	27.5912	28.73	4.79337	42.46	4.73308	28.73	6.04674
42.48	11.3555	42.48	26.2774	28.74	5.05029	42.48	4.59549	28.74	6.26204
42.5	11.3974	42.5	29.3431	28.75	5.07901	42.5	4.01761	28.75	6.72126
42.52	11.2298	42.52	26.5693	28.76	5.10487	42.52	4.32031	28.76	6.67792
42.54	11.146	42.54	28.7591	28.77	5.0796	42.54	3.74243	28.77	6.39379
42.56	10.5175	42.56	29.635	28.78	4.99078	42.56	4.1552	28.78	6.27541
42.58	10.8318	42.58	28.6131	28.79	4.98555	42.58	3.96258	28.79	6.8072
42.6	10.4337	42.6	27.5912	28.8	5.33935	42.6	4.04513	28.8	7.08509
42.62	10.4337	42.62	30.219	28.81	5.28007	42.62	3.71491	28.81	6.65028
42.64	10.1823	42.64	27.7372	28.82	5.27102	42.64	3.8525	28.82	6.29684
42.66	11.3555	42.66	25.5475	28.83	5.08732	42.66	3.65988	28.83	6.17878
42.68	11.4812	42.68	25.8394	28.84	5.13309	42.68	4.29279	28.84	6.4768
42.7	10.8318	42.7	26.7153	28.85	4.96111	42.7	3.90754	28.85	6.79514
42.72	9.6585	42.72	27.0073	28.86	4.93553	42.72	4.43038	28.86	6.87791
42.74	10.3499	42.74	24.6715	28.87	4.87685	42.74	4.59549	28.87	6.86735
42.76	10.6222	42.76	30.365	28.88	4.8215	42.76	4.1552	28.88	6.70499
42.78	11.0203	42.78	27.4453	28.89	5.01795	42.78	3.49477	28.89	6.75986
42.8	10.1613	42.8	26.7153	28.9	4.95585	42.8	4.32031	28.9	6.63725
42.82	10.3289	42.82	24.3796	28.91	5.15718	42.82	4.40286	28.91	6.47446
42.84	11.0832	42.84	25.1095	28.92	5.1405	42.84	4.10017	28.92	6.74618
42.86	11.0622	42.86	26.1314	28.93	5.25176	42.86	4.81563	28.93	6.71598
42.88	11.1879	42.88	25.9854	28.94	5.24696	42.88	4.623	28.94	6.85505
42.9	10.748	42.9	27.1533	28.95	5.15086	42.9	4.84315	28.95	6.68555
42.92	11.4184	42.92	27.7372	28.96	5.00733	42.92	4.21024	28.96	6.83241
42.94	11.2089	42.94	27.5912	28.97	5.03069	42.94	3.65988	28.97	6.73261
42.96	10.9156	42.96	26.2774	28.98	4.96757	42.96	4.4579	28.98	7.0021
42.98	10.9156	42.98	23.9416	28.99	5.08845	42.98	3.71491	28.99	6.7685
43	11.2089	43	25.9854	29	5.15748	43	4.43038	29	7.06281
43.02	11.2927	43.02	24.3796	29.01	5.00125	43.02	4.43038	29.01	6.72728
43.04	11.8584	43.04	24.8175	29.02	4.96149	43.04	4.29279	29.02	6.89374
43.06	11.9631	43.06	26.1314	29.03	5.07086	43.06	4.34783	29.03	7.3399
43.08	11.1879	43.08	24.6715	29.04	5.28099	43.08	4.04513	29.04	7.36055
43.1	11.586	43.1	26.4234	29.05	5.46016	43.1	3.99009	29.05	7.06405
43.12	12.9897	43.12	25.9854	29.06	5.14319	43.12	3.88002	29.06	6.89092
43.14	12.5288	43.14	25.5475	29.07	4.91712	43.14	4.40286	29.07	6.82611
43.16	12.9478	43.16	29.781	29.08	4.9644	43.16	5.25592	29.08	7.02665
43.18	13.6392	43.18	28.7591	29.09	5.03465	43.18	4.40286	29.09	7.17727
43.2	13.6183	43.2	27.5912	29.1	5.33115	43.2	4.623	29.1	7.58542
43.22	14.7077	43.22	27.4453	29.11	5.31553	43.22	4.26527	29.11	7.66443
43.24	15.2734	43.24	25.9854	29.12	5.10549	43.24	4.4579	29.12	7.53598
43.26	14.4773	43.26	24.9635	29.13	4.819	43.26	4.1552	29.13	7.68517
43.28	15.3572	43.28	22.9197	29.14	4.89885	43.28	4.623	29.14	8.05632
43.3	15.8181	43.3	29.781	29.15	5.18025	43.3	4.89818	29.15	7.96944
43.32	15.2944	43.32	23.6496	29.16	5.43474	43.32	4.84315	29.16	7.95353
43.34	14.4144	43.34	28.6131	29.17	5.49442	43.34	4.32031	29.17	8.85106
43.36	14.8753	43.36	28.1752	29.18	5.26429	43.36	4.12768	29.18	9.19298
43.38	16.1115	43.38	23.0657	29.19	5.27974	43.38	3.76995	29.19	9.43913
43.4	15.001	43.4	26.1314	29.2	5.28944	43.4	3.76995	29.2	9.35042
43.42	15.3782	43.42	25.2555	29.21	5.26991	43.42	4.76059	29.21	10.2111
43.44	16.5305	43.44	21.8978	29.22	5.30922	43.44	4.40286	29.22	11.3727
43.46	15.6924	43.46	24.3796	29.23	5.09411	43.46	4.18272	29.23	11.6497
43.48	14.8125	43.48	23.5037	29.24	4.9164	43.48	4.70556	29.24	12.3351
43.5	15.0639	43.5	26.5693	29.25	5.0495	43.5	4.70556	29.25	13.5382
43.52	14.8963	43.52	28.3212	29.26	5.14619	43.52	4.95322	29.26	14.4539
43.54	13.1992	43.54	25.5475	29.27	5.08512	43.54	4.67804	29.27	15.0106
43.56	14.6239	43.56	24.2336	29.28	5.27954	43.56	4.07265	29.28	15.4599
43.58	14.3725	43.58	24.3796	29.29	5.34127	43.58	4.23775	29.29	16.5562
43.6	13.6811	43.6	24.2336	29.3	5.11804	43.6	4.81563	29.3	17.5609
43.62	14.582	43.62	26.1314	29.31	5.24579	43.62	4.29279	29.31	19.2986
43.64	12.7802	43.64	29.781	29.32	5.35441	43.64	4.23775	29.32	20.525
43.66	12.6755	43.66	25.9854	29.33	5.22044	43.66	4.51293	29.33	20.8031
43.68	12.2774	43.68	24.5255	29.34	5.29155	43.68	4.59549	29.34	21.9417
43.7	11.6489	43.7	23.0657	29.35	5.4227	43.7	4.78811	29.35	23.5005
43.72	12.6126	43.72	25.1095	29.36	5.39679	43.72	4.10017	29.36	23.2242
43.74	12.5917	43.74	25.2555	29.37	5.17644	43.74	4.623	29.37	23.2923
43.76	11.6908	43.76	26.4234	29.38	5.19736	43.76	4.48542	29.38	24.4347
43.78	11.2508	43.78	27.5912	29.39	5.02877	43.78	5.00826	29.39	25.414
43.8	11.9003	43.8	28.3212	29.4	5.21173	43.8	5.28343	29.4	25.2381
43.82	12.2774	43.82	27.8832	29.41	5.08866	43.82	5.44854	29.41	25.8248
43.84	11.8584	43.84	27.5912	29.42	5.03446	43.84	4.67804	29.42	26.7096
43.86	11.586	43.86	28.3212	29.43	5.14483	43.86	4.98074	29.43	26.9173
43.88	12.1098	43.88	25.5475	29.44	5.16586	43.88	4.70556	29.44	27.1574
43.9	12.1726	43.9	29.1971	29.45	5.51385	43.9	5.2284	29.45	26.8965
43.92	10.8318	43.92	28.1752	29.46	5.4125	43.92	4.32031	29.46	26.1257
43.94	10.727	43.94	25.1095	29.47	5.3178	43.94	4.89818	29.47	25.0535
43.96	10.9365	43.96	26.5693	29.48	5.44663	43.96	5.28343	29.48	23.2195
43.98	11.3555	43.98	25.5475	29.49	5.4036	43.98	4.81563	29.49	22.3707
44	10.8527	44	27.1533	29.5	5.37907	44	5.86131	29.5	22.5465
44.02	11.4393	44.02	25.2555	29.51	5.47716	44.02	6.4667	29.51	20.4218
44.04	10.8108	44.04	30.365	29.52	5.38569	44.04	6.52174	29.52	18.9198
44.06	10.9784	44.06	27.2993	29.53	5.50669	44.06	5.80627	29.53	17.4121
44.08	10.5803	44.08	26.1314	29.54	5.34753	44.08	6.85195	29.54	17.2004
44.1	11.3136	44.1	23.7956	29.55	5.39417	44.1	6.24656	29.55	16.4699
44.12	11.4603	44.12	30.511	29.56	5.40849	44.12	7.59494	29.56	14.3414
44.14	11.1251	44.14	29.1971	29.57	5.37235	44.14	6.93451	29.57	13.6899
44.16	10.748	44.16	26.5693	29.58	5.32223	44.16	7.76004	29.58	12.7602
44.18	10.2661	44.18	27.8832	29.59	5.20257	44.18	8.00771	29.59	11.8484
44.2	11.565	44.2	25.8394	29.6	5.29606	44.2	9.02587	29.6	11.6148
44.22	11.8584	44.22	30.6569	29.61	5.36042	44.22	9.93396	29.61	10.7899
44.24	11.607	44.24	26.7153	29.62	5.47958	44.24	12.7958	29.62	9.8544
44.26	11.2717	44.26	25.9854	29.63	5.56721	44.26	15.4926	29.63	9.54154
44.28	11.3136	44.28	26.7153	29.64	5.71441	44.28	18.8498	29.64	9.46452
44.3	11.2298	44.3	27.2993	29.65	5.79005	44.3	24.7661	29.65	8.7007
44.32	11.9631	44.32	27.5912	29.66	5.42805	44.32	30.9301	29.66	8.08305
44.34	11.7117	44.34	30.6569	29.67	5.47711	44.34	38.6626	29.67	8.44734
44.36	11.7536	44.36	29.489	29.68	5.6843	44.36	45.4596	29.68	8.25262
44.38	10.9994	44.38	31.9708	29.69	5.4435	44.38	46.6979	29.69	8.12788
44.4	10.7689	44.4	25.2555	29.7	5.21861	44.4	45.1018	29.7	7.97815
44.42	10.287	44.42	25.6934	29.71	5.36115	44.42	41.2493	29.71	7.78438
44.44	10.5803	44.44	28.0292	29.72	5.5973	44.44	39.3506	29.72	7.38945
44.46	10.748	44.46	26.8613	29.73	5.91747	44.46	36.874	29.73	7.11025
44.48	11.2717	44.48	27.7372	29.74	6.08691	44.48	35.7182	29.74	6.9012
44.5	11.4184	44.5	29.1971	29.75	5.86074	44.5	33.3517	29.75	7.32525
44.52	11.1041	44.52	30.8029	29.76	5.94301	44.52	28.7562	29.76	7.67442
44.54	10.4127	44.54	27.4453	29.77	6.08363	44.54	24.6835	29.77	7.50422
44.56	11.3346	44.56	26.7153	29.78	6.07604	44.56	21.0237	29.78	7.32788
44.58	11.5022	44.58	29.635	29.79	6.31818	44.58	18.1893	29.79	6.9284
44.6	11.2927	44.6	31.8248	29.8	6.30171	44.6	16.5107	29.8	7.04225
44.62	11.3765	44.62	31.5328	29.81	6.38226	44.62	16.0705	29.81	7.48145
44.64	11.3974	44.64	32.4088	29.82	6.43643	44.64	14.0066	29.82	7.31796
44.66	11.9003	44.66	26.1314	29.83	7.02861	44.66	13.3737	29.83	7.65011
44.68	11.8793	44.68	30.6569	29.84	7.6684	44.68	13.6489	29.84	7.51861
44.7	10.8108	44.7	31.3869	29.85	7.74004	44.7	11.9428	29.85	7.41613
44.72	10.748	44.72	31.0949	29.86	8.29033	44.72	12.4106	29.86	6.95661
44.74	11.0832	44.74	28.7591	29.87	9.26949	44.74	11.3099	29.87	6.83072
44.76	11.0622	44.76	31.6788	29.88	10.2693	44.76	11.2823	29.88	7.02377
44.78	11.1251	44.78	30.073	29.89	11.4964	44.78	10.1266	29.89	7.25341
44.8	11.3765	44.8	36.3504	29.9	12.4103	44.8	8.75069	29.9	7.23139
44.82	11.5441	44.82	32.4088	29.91	14.123	44.82	8.28288	29.91	7.16049
44.84	10.4756	44.84	31.5328	29.92	16.0168	44.84	7.89763	29.92	7.46272
44.86	11.167	44.86	30.365	29.93	18.1863	44.86	7.70501	29.93	7.25741
44.88	11.9212	44.88	28.3212	29.94	20.6552	44.88	7.12713	29.94	7.12507
44.9	10.6851	44.9	34.1606	29.95	23.2993	44.9	6.13649	29.95	7.3133
44.92	11.3974	44.92	32.5547	29.96	26.1621	44.92	5.31095	29.96	7.62626
44.94	11.167	44.94	34.8905	29.97	29.4633	44.94	5.72372	29.97	7.34756
[truncated: 5,003 more rows]

## Sheet: Fig. 2e
Element	mole ratio	mole ratio	mole ratio	mole ratio	mole ratio	mole ratio
	D-NCM	C-NCM	Subtract	Carbonate	Re-synthe	Post lithium
Li	0.844	1.03	0.0136	0.03162	1.06675	1
Mn	0.299	0.288	0.37398	1.5	1.5	0.00018031
Co	0.182	0.2	1.00023	0.09536	0.09273	0.000113151
Ni	0.5	0.5	1.11384	0.3874	0.38834	9.9393e-05
Na						0.01855

## Sheet: Fig.2f
2θ (degree)	Intensity (a.u.)	2θ (degree)	Intensity (a.u.)	2θ (degree)	Intensity (a.u.)	2θ (degree)	Intensity (a.u.)	2θ (degree)	Intensity (a.u.)
	LiNi0.5Mn1.5O4		LiCo0.05Ni0.45Mn1.5O4		LiNi0.4Co0.1Mn1.5O4		LiCo0.05Ni0.5Mn1.45O4		LiCo0.1Ni0.5Mn1.4O4
10	4.23143	10	4.57568	10	5.16392	10	2.89263	10	2.96566
10.01	4.18984	10.01	4.76226	10.01	5.14384	10.01	2.90951	10.01	2.92704
10.02	4.07404	10.02	5.00577	10.02	4.93914	10.02	2.94558	10.02	3.13256
10.03	4.16378	10.03	5.05689	10.03	4.98375	10.03	2.84098	10.03	3.49458
10.04	4.06618	10.04	5.06978	10.04	4.91742	10.04	2.94173	10.04	3.42535
10.05	3.8267	10.05	5.09466	10.05	4.69866	10.05	3.10628	10.05	2.98796
10.06	3.83523	10.06	4.847	10.06	4.73302	10.06	3.12166	10.06	2.99869
10.07	4.29319	10.07	4.7616	10.07	4.67661	10.07	3.05485	10.07	3.39884
10.08	4.39729	10.08	5.1919	10.08	4.73052	10.08	3.04917	10.08	3.61052
10.09	4.00841	10.09	5.25092	10.09	4.90221	10.09	2.9855	10.09	3.44458
10.1	4.11534	10.1	4.84652	10.1	4.98381	10.1	2.64658	10.1	3.45436
10.11	4.29021	10.11	4.6259	10.11	4.85901	10.11	2.69326	10.11	3.72449
10.12	4.05637	10.12	4.75036	10.12	4.60287	10.12	2.92664	10.12	3.55897
10.13	3.83701	10.13	5.04035	10.13	4.78912	10.13	2.80772	10.13	3.38233
10.14	3.9912	10.14	5.17238	10.14	5.17366	10.14	2.86874	10.14	3.42122
10.15	3.97721	10.15	5.12048	10.15	5.21676	10.15	3.08839	10.15	3.32848
10.16	3.58147	10.16	5.13285	10.16	4.78952	10.16	2.93091	10.16	3.37945
10.17	3.63748	10.17	5.15818	10.17	4.5993	10.17	2.75174	10.17	3.68347
10.18	4.13649	10.18	4.89955	10.18	4.73386	10.18	2.66259	10.18	3.72828
10.19	4.34665	10.19	4.7986	10.19	4.67614	10.19	2.62618	10.19	3.37072
10.2	4.2243	10.2	4.83341	10.2	4.74227	10.2	2.74705	10.2	3.20958
10.21	4.14171	10.21	4.68885	10.21	4.82005	10.21	3.11619	10.21	3.49202
10.22	4.16497	10.22	4.88736	10.22	4.7578	10.22	3.28522	10.22	3.70579
10.23	4.17596	10.23	4.88512	10.23	4.95639	10.23	3.02164	10.23	3.66994
10.24	4.13267	10.24	4.67725	10.24	4.97913	10.24	2.87357	10.24	3.7589
10.25	4.10737	10.25	4.47975	10.25	4.93363	10.25	3.1339	10.25	3.76788
10.26	4.08746	10.26	4.55434	10.26	4.75635	10.26	3.02734	10.26	3.59286
10.27	3.99625	10.27	4.8048	10.27	4.54994	10.27	2.69606	10.27	3.66537
10.28	3.97221	10.28	4.80242	10.28	4.84911	10.28	2.81858	10.28	3.63449
10.29	4.07152	10.29	4.90298	10.29	4.98663	10.29	2.85857	10.29	3.46046
10.3	4.18687	10.3	4.67414	10.3	5.05464	10.3	3.02677	10.3	3.42122
10.31	4.08988	10.31	4.50705	10.31	4.91033	10.31	3.00767	10.31	3.49472
10.32	4.12527	10.32	4.43153	10.32	4.63869	10.32	2.76694	10.32	3.55491
10.33	4.04943	10.33	4.52525	10.33	4.56843	10.33	2.70082	10.33	3.46185
10.34	3.94399	10.34	4.7578	10.34	4.7956	10.34	2.64206	10.34	3.27316
10.35	3.99963	10.35	4.55238	10.35	5.01324	10.35	2.93675	10.35	3.24678
10.36	3.81616	10.36	4.62114	10.36	4.96015	10.36	3.02298	10.36	3.45511
10.37	3.65941	10.37	4.80223	10.37	4.92901	10.37	2.70237	10.37	3.44511
10.38	3.73903	10.38	4.63422	10.38	4.89972	10.38	2.76019	10.38	3.39867
10.39	3.98217	10.39	4.45949	10.39	4.81198	10.39	3.01521	10.39	3.6984
10.4	3.98563	10.4	4.64616	10.4	4.44284	10.4	3.00086	10.4	3.86057
10.41	3.93861	10.41	5.02235	10.41	4.58734	10.41	2.91148	10.41	3.71003
10.42	3.94948	10.42	5.30909	10.42	4.90529	10.42	3.09613	10.42	3.53828
10.43	4.08073	10.43	5.14183	10.43	4.94459	10.43	3.35299	10.43	3.47748
10.44	4.19939	10.44	4.96632	10.44	5.12772	10.44	3.09914	10.44	3.29672
10.45	3.94893	10.45	5.11628	10.45	5.28102	10.45	2.88867	10.45	3.17019
10.46	3.60288	10.46	5.02762	10.46	5.26706	10.46	2.91308	10.46	3.3602
10.47	3.74691	10.47	4.77989	10.47	5.11821	10.47	2.82213	10.47	3.69579
10.48	3.94155	10.48	4.7645	10.48	5.00251	10.48	2.93944	10.48	3.82612
10.49	3.7192	10.49	4.81518	10.49	4.78684	10.49	3.03664	10.49	3.52375
10.5	3.61869	10.5	4.76898	10.5	4.55972	10.5	2.99803	10.5	3.38152
10.51	3.81931	10.51	4.81059	10.51	4.66344	10.51	3.05045	10.51	3.43937
10.52	3.90724	10.52	4.99143	10.52	5.17702	10.52	2.98593	10.52	3.54993
10.53	4.07475	10.53	5.02026	10.53	5.55671	10.53	2.82383	10.53	3.63118
10.54	3.98901	10.54	4.96958	10.54	5.37144	10.54	2.95418	10.54	3.61129
10.55	3.7942	10.55	4.89475	10.55	4.90936	10.55	2.9726	10.55	3.52077
10.56	3.91924	10.56	5.07088	10.56	4.81461	10.56	2.88637	10.56	3.52978
10.57	3.81577	10.57	5.3715	10.57	4.91278	10.57	3.236	10.57	3.46849
10.58	3.81244	10.58	5.41262	10.58	4.99489	10.58	3.208	10.58	3.50407
10.59	3.88033	10.59	5.2187	10.59	4.96667	10.59	2.85952	10.59	3.58277
10.6	4.02343	10.6	4.85061	10.6	4.79773	10.6	2.83732	10.6	3.31102
10.61	4.01347	10.61	4.6642	10.61	4.52885	10.61	2.85777	10.61	3.14098
10.62	3.89217	10.62	4.7964	10.62	4.36014	10.62	2.92324	10.62	3.07713
10.63	4.07685	10.63	4.82294	10.63	4.55821	10.63	2.9493	10.63	3.22518
10.64	4.01972	10.64	4.83358	10.64	4.88108	10.64	2.82419	10.64	3.41719
10.65	3.89677	10.65	4.88579	10.65	5.05777	10.65	2.76814	10.65	3.5692
10.66	4.12672	10.66	4.60977	10.66	5.13711	10.66	2.83526	10.66	3.55942
10.67	4.23163	10.67	4.60377	10.67	4.96503	10.67	2.89332	10.67	3.60294
10.68	4.22344	10.68	4.94657	10.68	4.60632	10.68	2.97516	10.68	3.69153
10.69	4.20897	10.69	5.14441	10.69	4.63223	10.69	2.95355	10.69	3.46777
10.7	4.1795	10.7	5.14727	10.7	4.72354	10.7	3.00448	10.7	3.37889
10.71	3.95967	10.71	5.12048	10.71	4.67561	10.71	3.38003	10.71	3.45924
10.72	3.7695	10.72	5.29957	10.72	4.69543	10.72	3.56561	10.72	3.40552
10.73	3.82145	10.73	5.15471	10.73	4.7123	10.73	3.50086	10.73	3.3273
10.74	4.08499	10.74	4.72983	10.74	4.89974	10.74	3.32347	10.74	3.50387
10.75	4.3327	10.75	4.67764	10.75	5.01844	10.75	3.19613	10.75	3.72533
10.76	4.52818	10.76	4.69992	10.76	5.01238	10.76	3.10851	10.76	3.67176
10.77	4.43196	10.77	4.84734	10.77	5.11011	10.77	3.06871	10.77	3.415
10.78	3.9498	10.78	4.9565	10.78	5.135	10.78	2.77122	10.78	3.22881
10.79	3.8318	10.79	4.93116	10.79	5.2383	10.79	2.64616	10.79	3.41173
10.8	4.07504	10.8	5.03645	10.8	4.92237	10.8	3.00984	10.8	3.71574
10.81	4.20253	10.81	5.18305	10.81	4.58958	10.81	3.12303	10.81	3.64603
10.82	4.14233	10.82	5.18467	10.82	4.60233	10.82	3.10642	10.82	3.22315
10.83	4.06826	10.83	5.28969	10.83	4.7256	10.83	3.02117	10.83	3.02332
10.84	3.95216	10.84	5.23519	10.84	5.02279	10.84	3.04506	10.84	3.05635
10.85	3.91598	10.85	4.94808	10.85	5.40303	10.85	3.17508	10.85	3.1881
10.86	4.12719	10.86	5.03256	10.86	5.49886	10.86	3.17745	10.86	3.35784
10.87	4.31592	10.87	4.92642	10.87	5.17778	10.87	2.97651	10.87	3.5124
10.88	4.15005	10.88	4.6472	10.88	4.82951	10.88	2.78467	10.88	3.25449
10.89	4.09238	10.89	4.66769	10.89	4.77303	10.89	2.70449	10.89	3.1191
10.9	4.05966	10.9	4.82579	10.9	4.9474	10.9	2.6072	10.9	3.47163
10.91	4.04385	10.91	5.21121	10.91	4.90785	10.91	2.87367	10.91	3.44956
10.92	4.11239	10.92	5.42108	10.92	4.92943	10.92	2.96066	10.92	3.53677
10.93	3.89416	10.93	5.2753	10.93	5.11341	10.93	2.60084	10.93	3.57193
10.94	3.92229	10.94	4.9974	10.94	5.09978	10.94	2.61338	10.94	3.50117
10.95	4.35386	10.95	4.89603	10.95	5.10984	10.95	2.98461	10.95	3.56672
10.96	4.39414	10.96	5.02954	10.96	5.14783	10.96	3.194	10.96	3.22471
10.97	4.26096	10.97	5.14161	10.97	4.86912	10.97	2.99685	10.97	3.19947
10.98	4.4403	10.98	4.92527	10.98	4.91641	10.98	2.80097	10.98	3.71734
10.99	4.27771	10.99	4.92176	10.99	5.18124	10.99	2.87193	10.99	3.77157
11	3.89851	11	5.07957	11	5.03002	11	2.94288	11	3.36565
11.01	3.86723	11.01	5.30771	11.01	4.95821	11.01	3.03022	11.01	3.59087
11.02	3.97863	11.02	5.4676	11.02	5.13146	11.02	3.03842	11.02	3.56175
11.03	4.12483	11.03	5.29416	11.03	5.21825	11.03	3.0465	11.03	3.17562
11.04	4.22067	11.04	5.13615	11.04	4.87761	11.04	3.12303	11.04	3.31272
11.05	4.26413	11.05	5.06013	11.05	4.66472	11.05	3.2047	11.05	3.44475
11.06	4.1342	11.06	4.96079	11.06	4.87127	11.06	3.18621	11.06	3.52308
11.07	4.18831	11.07	4.84574	11.07	4.95087	11.07	2.93787	11.07	3.86203
11.08	4.49227	11.08	4.89573	11.08	4.99296	11.08	2.96662	11.08	3.85794
11.09	4.42139	11.09	5.13543	11.09	5.20078	11.09	2.97935	11.09	3.5764
11.1	4.1677	11.1	5.06332	11.1	5.27045	11.1	2.78441	11.1	3.7096
11.11	4.02538	11.11	4.83953	11.11	4.99986	11.11	2.86868	11.11	3.53214
11.12	4.31284	11.12	4.89021	11.12	4.7522	11.12	2.99434	11.12	3.14873
11.13	4.39824	11.13	5.01049	11.13	4.83877	11.13	3.16573	11.13	3.35292
11.14	4.10287	11.14	5.00457	11.14	5.16533	11.14	3.13819	11.14	3.60154
11.15	3.94641	11.15	5.06389	11.15	4.98191	11.15	2.88072	11.15	3.89902
11.16	3.96175	11.16	5.43681	11.16	4.62214	11.16	2.81983	11.16	4.03604
11.17	4.07641	11.17	5.35925	11.17	4.84922	11.17	2.96865	11.17	3.62389
11.18	4.09307	11.18	5.10445	11.18	4.74086	11.18	3.05831	11.18	3.24848
11.19	3.98766	11.19	5.20357	11.19	4.7339	11.19	3.04574	11.19	3.52892
11.2	3.84401	11.2	5.29565	11.2	5.33038	11.2	3.15534	11.2	3.68363
11.21	3.88304	11.21	5.35786	11.21	5.28424	11.21	3.08101	11.21	3.60099
11.22	3.79869	11.22	5.31867	11.22	4.96625	11.22	2.88106	11.22	3.75989
11.23	3.83562	11.23	5.3255	11.23	4.90306	11.23	2.73915	11.23	3.85315
11.24	4.07634	11.24	5.45002	11.24	4.93349	11.24	2.77441	11.24	3.9154
11.25	4.22866	11.25	5.27759	11.25	4.8989	11.25	3.07103	11.25	3.94987
11.26	4.15506	11.26	5.03533	11.26	4.88099	11.26	3.34539	11.26	3.95697
11.27	3.97577	11.27	5.05113	11.27	4.93159	11.27	3.2978	11.27	3.84655
11.28	4.04103	11.28	5.16636	11.28	4.87685	11.28	3.02669	11.28	3.60856
11.29	4.2059	11.29	5.10728	11.29	5.06336	11.29	3.00636	11.29	3.36966
11.3	4.13281	11.3	5.07145	11.3	5.1977	11.3	3.29937	11.3	3.44456
11.31	4.07584	11.31	5.05922	11.31	4.86767	11.31	3.44933	11.31	3.71424
11.32	4.05488	11.32	4.84661	11.32	4.68648	11.32	3.14735	11.32	3.82222
11.33	4.29121	11.33	4.83664	11.33	5.19618	11.33	3.09852	11.33	3.92128
11.34	4.44993	11.34	5.12066	11.34	5.45193	11.34	3.46734	11.34	3.86202
11.35	4.1842	11.35	5.27385	11.35	5.02901	11.35	3.29693	11.35	3.52576
11.36	4.45801	11.36	5.12048	11.36	4.86118	11.36	2.91367	11.36	3.40413
11.37	4.40182	11.37	5.17743	11.37	5.30165	11.37	3.08188	11.37	3.36613
11.38	4.00238	11.38	5.32689	11.38	5.62623	11.38	3.19257	11.38	3.75476
11.39	3.76218	11.39	5.52701	11.39	5.33377	11.39	2.92104	11.39	4.25752
11.4	3.88473	11.4	5.52783	11.4	5.22308	11.4	2.77181	11.4	3.93379
11.41	4.17816	11.41	5.23774	11.41	5.37836	11.41	2.76444	11.41	3.50121
11.42	4.24776	11.42	5.01307	11.42	5.40846	11.42	2.97832	11.42	3.45924
11.43	4.19	11.43	4.94304	11.43	5.19594	11.43	3.09879	11.43	3.52723
11.44	4.17508	11.44	5.1016	11.44	5.24749	11.44	2.83837	11.44	3.74716
11.45	4.13708	11.45	5.28661	11.45	5.30774	11.45	2.7092	11.45	4.05116
11.46	4.12491	11.46	5.03512	11.46	5.27644	11.46	2.92644	11.46	4.04994
11.47	4.19769	11.47	4.78544	11.47	5.18776	11.47	3.07557	11.47	3.85631
11.48	4.13967	11.48	5.02227	11.48	4.92986	11.48	2.95334	11.48	3.84352
11.49	3.96114	11.49	5.23595	11.49	4.98598	11.49	3.01674	11.49	4.03818
11.5	4.06949	11.5	5.21061	11.5	5.23361	11.5	3.14666	11.5	4.04621
11.51	4.19521	11.51	5.23032	11.51	5.32946	11.51	2.96141	11.51	3.5691
11.52	4.22758	11.52	5.31759	11.52	5.30274	11.52	2.86664	11.52	3.28623
11.53	4.32378	11.53	5.1491	11.53	5.38002	11.53	3.05577	11.53	3.252
11.54	3.99674	11.54	4.72095	11.54	5.23401	11.54	3.16255	11.54	3.47176
11.55	4.06115	11.55	4.88543	11.55	5.07625	11.55	3.29589	11.55	3.65309
11.56	4.35086	11.56	5.21112	11.56	5.11907	11.56	3.41919	11.56	3.54907
11.57	4.31389	11.57	5.06978	11.57	5.07392	11.57	3.15927	11.57	3.3656
11.58	4.13761	11.58	4.90183	11.58	5.02321	11.58	3.04377	11.58	3.61922
11.59	4.23427	11.59	4.74549	11.59	4.94635	11.59	3.10736	11.59	3.62466
11.6	4.44658	11.6	4.95044	11.6	4.85543	11.6	3.11884	11.6	3.73194
11.61	4.24978	11.61	5.19867	11.61	4.83147	11.61	3.26798	11.61	3.92894
11.62	3.92409	11.62	5.39837	11.62	4.80751	11.62	3.23507	11.62	3.60053
11.63	4.00738	11.63	5.42571	11.63	4.9628	11.63	2.86045	11.63	3.61274
11.64	4.15055	11.64	5.23108	11.64	5.24083	11.64	2.86444	11.64	4.00354
11.65	4.01478	11.65	5.32394	11.65	5.21618	11.65	3.10744	11.65	3.90052
11.66	4.13725	11.66	5.52917	11.66	4.98708	11.66	2.96297	11.66	3.6206
11.67	4.26232	11.67	5.36736	11.67	4.93957	11.67	2.81918	11.67	3.60192
11.68	4.04749	11.68	5.07439	11.68	5.0233	11.68	2.85466	11.68	3.68732
11.69	3.97398	11.69	5.22833	11.69	5.06228	11.69	2.98333	11.69	3.58749
11.7	3.86226	11.7	5.59421	11.7	5.3498	11.7	3.29373	11.7	3.27638
11.71	3.94258	11.71	5.60679	11.71	5.48644	11.71	3.24981	11.71	3.32343
11.72	4.11143	11.72	5.45684	11.72	5.22422	11.72	2.91009	11.72	3.78688
11.73	3.94439	11.73	5.13801	11.73	5.03559	11.73	2.94105	11.73	3.8325
11.74	3.92293	11.74	5.02885	11.74	5.04974	11.74	2.96561	11.74	3.60937
11.75	4.03024	11.75	4.86578	11.75	5.37168	11.75	3.02284	11.75	3.37648
11.76	4.23787	11.76	4.86485	11.76	5.44644	11.76	3.04583	11.76	3.418
11.77	4.43068	11.77	5.03781	11.77	5.037	11.77	2.91473	11.77	3.66086
11.78	4.44255	11.78	5.06211	11.78	4.72944	11.78	2.84378	11.78	3.70882
11.79	4.39132	11.79	4.8101	11.79	4.94694	11.79	2.94222	11.79	3.62134
11.8	4.30301	11.8	4.84516	11.8	5.22958	11.8	3.1538	11.8	3.53526
11.81	4.31507	11.81	5.46682	11.81	5.34939	11.81	3.14789	11.81	3.56819
11.82	4.36431	11.82	5.55674	11.82	5.46919	11.82	3.05682	11.82	3.72644
11.83	4.1613	11.83	5.14448	11.83	5.47499	11.83	3.21604	11.83	3.77876
11.84	4.05795	11.84	5.0416	11.84	5.49691	11.84	3.29394	11.84	3.63288
11.85	3.97721	11.85	5.1493	11.85	5.45717	11.85	3.02141	11.85	3.61129
11.86	3.99718	11.86	5.20793	11.86	5.25657	11.86	3.0882	11.86	3.64407
11.87	4.24998	11.87	5.32327	11.87	5.40076	11.87	3.10716	11.87	3.70369
11.88	4.62803	11.88	5.3451	11.88	5.35144	11.88	2.83864	11.88	3.64351
11.89	4.63643	11.89	5.483	11.89	5.22943	11.89	2.77348	11.89	3.56796
11.9	4.22597	11.9	5.48586	11.9	5.45516	11.9	2.84411	11.9	3.72564
11.91	4.04539	11.91	5.13468	11.91	5.38281	11.91	2.80363	11.91	3.7305
11.92	4.10677	11.92	4.98293	11.92	5.12621	11.92	2.91018	11.92	3.53526
11.93	4.1391	11.93	5.26533	11.93	5.17077	11.93	3.09767	11.93	3.53526
11.94	4.14559	11.94	5.4718	11.94	5.25986	11.94	3.1889	11.94	3.56781
11.95	4.1778	11.95	5.25835	11.95	5.22889	11.95	3.3054	11.95	3.6926
11.96	4.32323	11.96	5.30813	11.96	5.36919	11.96	3.49795	11.96	3.72012
11.97	4.36563	11.97	5.55169	11.97	5.34244	11.97	3.39256	11.97	3.59506
11.98	4.15593	11.98	5.38514	11.98	5.19807	11.98	2.93614	11.98	3.62193
11.99	4.12526	11.99	5.2439	11.99	5.22556	11.99	2.80828	11.99	3.5739
12	4.22075	12	5.16039	12	5.2766	12	2.81942	12	3.43741
12.01	4.09994	12.01	5.50173	12.01	5.09046	12.01	2.75755	12.01	3.44306
12.02	4.2227	12.02	5.98235	12.02	4.84804	12.02	3.02013	12.02	3.38891
12.03	4.36807	12.03	5.92852	12.03	5.20981	12.03	3.0992	12.03	3.50663
12.04	4.31518	12.04	5.65126	12.04	5.4827	12.04	2.88966	12.04	3.51566
12.05	4.1197	12.05	5.40621	12.05	5.24825	12.05	2.78975	12.05	3.21504
12.06	4.16763	12.06	5.41782	12.06	5.16858	12.06	2.70133	12.06	3.41851
12.07	4.14668	12.07	5.41687	12.07	5.42747	12.07	2.72855	12.07	3.5645
12.08	4.08656	12.08	5.33607	12.08	5.48182	12.08	2.79119	12.08	3.53801
12.09	4.11717	12.09	5.15654	12.09	5.4562	12.09	3.12147	12.09	3.94584
12.1	4.17594	12.1	5.18188	12.1	5.28473	12.1	3.20509	12.1	4.09537
12.11	4.39376	12.11	5.08968	12.11	5.20159	12.11	3.09311	12.11	3.85318
12.12	4.49736	12.12	5.24194	12.12	5.24197	12.12	3.06699	12.12	3.54726
12.13	4.53073	12.13	5.56749	12.13	5.24705	12.13	2.98302	12.13	3.37927
12.14	4.34276	12.14	5.18365	12.14	5.11717	12.14	2.89878	12.14	3.39699
12.15	4.13871	12.15	5.01854	12.15	5.05393	12.15	2.92146	12.15	3.58924
12.16	4.07001	12.16	5.42554	12.16	5.23258	12.16	2.89867	12.16	3.67508
12.17	3.81528	12.17	5.53837	12.17	5.33079	12.17	3.26368	12.17	3.71555
12.18	3.8813	12.18	5.30142	12.18	5.2278	12.18	3.4919	12.18	3.72889
12.19	4.34281	12.19	5.10574	12.19	5.33758	12.19	3.17591	12.19	4.0938
12.2	4.47984	12.2	5.23702	12.2	5.33325	12.2	3.12621	12.2	4.25695
12.21	4.2722	12.21	5.20882	12.21	5.3296	12.21	3.34803	12.21	4.07078
12.22	4.21605	12.22	5.0805	12.22	5.37131	12.22	3.38018	12.22	4.24491
12.23	4.55545	12.23	5.2937	12.23	5.22356	12.23	3.12006	12.23	4.25434
12.24	4.81946	12.24	5.32327	12.24	5.29336	12.24	3.06088	12.24	3.93775
12.25	4.52596	12.25	5.34436	12.25	5.41945	12.25	3.0935	12.25	3.63349
12.26	3.93686	12.26	5.37397	12.26	5.431	12.26	2.97832	12.26	3.69026
12.27	3.94587	12.27	5.46867	12.27	5.62492	12.27	2.88933	12.27	3.65934
12.28	4.10811	12.28	5.47597	12.28	5.59154	12.28	3.01311	12.28	3.475
12.29	4.22512	12.29	5.28742	12.29	5.40568	12.29	3.09971	12.29	3.68623
12.3	4.26878	12.3	5.31454	12.3	5.21231	12.3	3.00187	12.3	3.98488
12.31	4.24615	12.31	5.34253	12.31	5.12715	12.31	2.9664	12.31	4.01372
12.32	4.24222	12.32	5.40263	12.32	5.21566	12.32	2.93092	12.32	3.88151
12.33	4.19013	12.33	5.53049	12.33	5.11257	12.33	3.12976	12.33	3.74101
12.34	4.04107	12.34	5.41712	12.34	5.14396	12.34	3.2815	12.34	3.70066
12.35	3.92396	12.35	5.17265	12.35	5.399	12.35	2.80358	12.35	3.76784
12.36	4.02902	12.36	5.07717	12.36	5.35254	12.36	2.63855	12.36	3.67863
12.37	4.24621	12.37	5.47784	12.37	5.14675	12.37	2.83716	12.37	3.35614
12.38	4.26076	12.38	5.82891	12.38	5.07317	12.38	2.64522	12.38	3.55087
12.39	4.43077	12.39	5.71262	12.39	5.23784	12.39	2.81086	12.39	3.60446
12.4	4.52493	12.4	5.53855	12.4	5.43264	12.4	3.44763	12.4	3.63372
12.41	4.43766	12.41	5.43623	12.41	5.60699	12.41	3.70371	12.41	3.54904
12.42	4.47674	12.42	5.47424	12.42	5.71807	12.42	3.50376	12.42	3.84788
12.43	4.23315	12.43	5.49252	12.43	5.50575	12.43	3.36496	12.43	4.06792
12.44	4.1049	12.44	5.48263	12.44	5.15513	12.44	3.39245	12.44	3.63533
12.45	4.41988	12.45	5.3966	12.45	4.85531	12.45	3.24123	12.45	3.78732
12.46	4.44417	12.46	5.49417	12.46	4.8287	12.46	2.99423	12.46	3.92383
12.47	4.28658	12.47	5.30178	12.47	5.02123	12.47	2.88121	12.47	3.85223
12.48	4.12247	12.48	5.18623	12.48	5.33351	12.48	2.91124	12.48	3.71111
12.49	4.0072	12.49	5.21235	12.49	5.52222	12.49	3.08861	12.49	3.83223
12.5	4.16624	12.5	5.3137	12.5	5.23192	12.5	3.13642	12.5	3.80029
12.51	4.26409	12.51	5.39452	12.51	4.95796	12.51	3.02329	12.51	3.71812
12.52	4.21024	12.52	5.39389	12.52	5.06747	12.52	2.95234	12.52	3.88644
12.53	4.32008	12.53	5.45112	12.53	5.14959	12.53	2.99619	12.53	3.95985
12.54	4.43615	12.54	5.42804	12.54	5.27858	12.54	3.08002	12.54	3.70922
12.55	4.35956	12.55	5.08935	12.55	5.59228	12.55	2.91632	12.55	3.61929
12.56	4.35518	12.56	5.31581	12.56	5.84768	12.56	2.83967	12.56	3.62602
12.57	4.34135	12.57	5.83025	12.57	5.52688	12.57	3.01703	12.57	3.47403
12.58	4.51931	12.58	5.56514	12.58	5.32117	12.58	3.0802	12.58	3.70432
12.59	4.58936	12.59	5.19155	12.59	5.41328	12.59	2.94525	12.59	4.04401
12.6	4.31019	12.6	5.31346	12.6	5.60892	12.6	2.78213	12.6	3.7173
12.61	4.35032	12.61	5.34837	12.61	5.61407	12.61	2.82523	12.61	3.5505
12.62	4.31454	12.62	5.00361	12.62	5.64253	12.62	2.90283	12.62	3.54282
12.63	4.28713	12.63	4.79605	12.63	5.54198	12.63	2.76105	12.63	3.5733
12.64	4.22363	12.64	4.92782	12.64	5.51805	12.64	2.80363	12.64	3.67212
12.65	4.58153	12.65	5.10498	12.65	5.44604	12.65	2.88865	12.65	3.54306
12.66	4.46394	12.66	5.23741	12.66	5.31714	12.66	3.03072	12.66	3.53483
12.67	4.35967	12.67	5.17078	12.67	5.19147	12.67	3.30657	12.67	3.7179
12.68	4.27398	12.68	5.42416	12.68	5.50784	12.68	3.49311	12.68	3.84598
12.69	4.21897	12.69	5.607	12.69	5.54758	12.69	3.05291	12.69	4.20393
12.7	4.23785	12.7	5.80382	12.7	5.29782	12.7	2.93778	12.7	4.06908
12.71	4.32193	12.71	5.94254	12.71	5.32066	12.71	3.18609	12.71	3.84597
12.72	4.58608	12.72	5.64418	12.72	5.37028	12.72	3.22345	12.72	3.92399
12.73	4.45592	12.73	5.25884	12.73	5.25403	12.73	2.95371	12.73	3.50753
12.74	4.24234	12.74	5.03441	12.74	5.44913	12.74	2.73346	12.74	3.13214
12.75	4.16078	12.75	4.93899	12.75	5.66206	12.75	2.82243	12.75	3.35032
12.76	4.20901	12.76	4.93631	12.76	5.6236	12.76	3.01101	12.76	3.58931
12.77	4.35498	12.77	5.27034	12.77	5.53351	12.77	2.78316	12.77	3.63209
12.78	4.2974	12.78	5.52068	12.78	5.41733	12.78	2.73908	12.78	3.71964
12.79	4.25882	12.79	5.58132	12.79	5.41733	12.79	2.87341	12.79	3.44557
12.8	4.43982	12.8	5.45818	12.8	5.39849	12.8	3.06472	12.8	3.5461
12.81	4.2922	12.81	5.21643	12.81	5.40701	12.81	2.98512	12.81	3.87065
12.82	3.99093	12.82	5.11807	12.82	5.49345	12.82	2.64776	12.82	3.81626
12.83	4.12461	12.83	5.06656	12.83	5.47148	12.83	2.5845	12.83	3.70542
12.84	4.02624	12.84	5.32767	12.84	5.1819	12.84	2.74178	12.84	3.66078
12.85	4.10167	12.85	5.46309	12.85	5.0398	12.85	3.11527	12.85	3.78175
12.86	4.41782	12.86	5.52298	12.86	5.46992	12.86	2.88156	12.86	3.70677
12.87	4.2916	12.87	5.47836	12.87	5.73017	12.87	2.49023	12.87	3.94503
12.88	4.18778	12.88	5.60211	12.88	5.68503	12.88	2.81772	12.88	3.88782
12.89	4.36618	12.89	5.54297	12.89	5.7103	12.89	3.3261	12.89	3.72533
12.9	4.2731	12.9	5.55834	12.9	5.69962	12.9	3.24356	12.9	3.68103
12.91	4.49401	12.91	5.53214	12.91	5.67314	12.91	2.80575	12.91	3.71453
12.92	4.80754	12.92	5.22188	12.92	5.44577	12.92	2.82095	12.92	3.99524
12.93	4.69872	12.93	5.17281	12.93	5.19772	12.93	3.09899	12.93	4.12263
12.94	4.44323	12.94	5.12454	12.94	5.35757	12.94	3.1746	12.94	3.91185
12.95	4.24114	12.95	5.30825	12.95	5.681	12.95	2.99158	12.95	3.72533
12.96	3.97836	12.96	5.6532	12.96	5.63476	12.96	2.88019	12.96	3.88665
12.97	3.90394	12.97	5.76769	12.97	5.50572	12.97	2.95926	12.97	4.05558
12.98	4.10757	12.98	5.70552	12.98	5.29738	12.98	2.91277	12.98	3.84224
12.99	4.29379	12.99	5.51839	12.99	5.02277	12.99	2.89913	12.99	3.75456
13	4.27832	13	5.0775	13	4.89918	13	3.16107	13	3.68457
13.01	4.0797	13.01	5.1809	13.01	5.12542	13.01	3.32234	13.01	3.67222
13.02	4.05179	13.02	5.2548	13.02	5.5571	13.02	3.31407	13.02	3.82234
13.03	4.15574	13.03	5.36802	13.03	5.70497	13.03	3.14583	13.03	3.69857
13.04	4.40994	13.04	5.54466	13.04	5.52172	13.04	2.98833	13.04	3.76672
13.05	4.64484	13.05	5.76988	13.05	5.30793	13.05	3.25659	13.05	3.56223
13.06	4.76424	13.06	5.71554	13.06	5.43216	13.06	3.20574	13.06	3.52269
13.07	4.55304	13.07	5.54661	13.07	5.44471	13.07	3.14667	13.07	3.78867
13.08	4.30939	13.08	5.5572	13.08	5.43452	13.08	3.23297	13.08	3.91003
13.09	4.1944	13.09	5.84597	13.09	5.49115	13.09	3.08257	13.09	3.95493
13.1	4.01825	13.1	5.7148	13.1	5.72894	13.1	3.07044	13.1	4.07134
13.11	4.21172	13.11	5.50685	13.11	5.46542	13.11	3.11816	13.11	3.92459
13.12	4.38517	13.12	5.45617	13.12	5.10641	13.12	3.03861	13.12	3.90617
13.13	4.20662	13.13	5.39591	13.13	5.38874	13.13	3.13735	13.13	3.93903
13.14	4.11164	13.14	5.34863	13.14	5.78379	13.14	3.32255	13.14	4.03027
13.15	4.27002	13.15	5.41557	13.15	5.82983	13.15	3.27369	13.15	4.16214
13.16	4.27486	13.16	5.49741	13.16	5.44373	13.16	3.28298	13.16	3.96718
13.17	4.22193	13.17	5.31645	13.17	5.3578	13.17	3.35809	13.17	3.94443
13.18	4.35729	13.18	5.19042	13.18	5.52817	13.18	3.37598	13.18	4.12433
13.19	4.32628	13.19	5.37718	13.19	5.52221	13.19	3.26921	13.19	3.67262
13.2	4.45358	13.2	5.40566	13.2	5.47426	13.2	2.8613	13.2	3.25016
13.21	4.67135	13.21	5.47841	13.21	5.41427	13.21	2.72813	13.21	3.72036
13.22	4.69715	13.22	5.6623	13.22	5.56097	13.22	2.89222	13.22	4.01522
13.23	4.69629	13.23	5.57398	13.23	5.51083	13.23	3.03411	13.23	3.92041
13.24	4.74333	13.24	5.54122	13.24	5.31502	13.24	3.00383	13.24	3.61694
13.25	4.30387	13.25	5.90238	13.25	5.4206	13.25	2.96235	13.25	3.4772
13.26	4.23288	13.26	5.91093	13.26	5.39003	13.26	3.22949	13.26	3.84825
13.27	4.24971	13.27	5.40712	13.27	5.38506	13.27	3.16352	13.27	4.07622
13.28	4.26134	13.28	5.2052	13.28	5.24953	13.28	3.21019	13.28	4.13481
13.29	4.26646	13.29	5.44264	13.29	5.1873	13.29	3.60954	13.29	3.86454
13.3	4.37373	13.3	5.62089	13.3	5.33035	13.3	3.55675	13.3	3.71971
13.31	4.52623	13.31	5.67157	13.31	5.8948	13.31	2.89059	13.31	3.99406
13.32	4.5985	13.32	5.72224	13.32	6.30472	13.32	2.51586	13.32	4.21538
13.33	4.40184	13.33	5.66066	13.33	6.28227	13.33	2.74996	13.33	4.04528
13.34	4.17092	13.34	5.35123	13.34	5.6734	13.34	3.33038	13.34	3.82134
13.35	4.12567	13.35	5.17911	13.35	5.52835	13.35	3.35098	13.35	3.73932
13.36	4.16364	13.36	5.37919	13.36	5.49558	13.36	3.23315	13.36	3.65154
13.37	4.45268	13.37	5.55913	13.37	5.43006	13.37	3.30047	13.37	3.43132
13.38	4.63729	13.38	5.62914	13.38	5.47487	13.38	3.30047	13.38	3.62019
13.39	4.38686	13.39	5.51929	13.39	5.76238	13.39	3.23548	13.39	4.14082
13.4	4.28423	13.4	5.74613	13.4	5.89207	13.4	3.21389	13.4	4.23621
13.41	4.17282	13.41	5.93558	13.41	5.65199	13.41	3.31959	13.41	4.08134
13.42	4.13651	13.42	5.55793	13.42	5.37586	13.42	3.02233	13.42	4.21642
13.43	4.33167	13.43	5.14542	13.43	5.45896	13.43	2.84271	13.43	4.47883
13.44	4.4449	13.44	4.92932	13.44	5.4564	13.44	3.1456	13.44	4.51664
13.45	4.49428	13.45	5.3278	13.45	5.06215	13.45	3.17462	13.45	4.15051
13.46	4.37674	13.46	5.53771	13.46	5.11636	13.46	3.09752	13.46	3.72195
13.47	4.64003	13.47	5.44305	13.47	5.36279	13.47	2.80363	13.47	3.66308
13.48	4.70043	13.48	5.55796	13.48	5.47146	13.48	3.00919	13.48	3.7286
13.49	4.37164	13.49	5.63019	13.49	5.65242	13.49	3.32012	13.49	3.78761
13.5	4.21149	13.5	5.67463	13.5	5.72894	13.5	3.13979	13.5	3.79079
13.51	4.31601	13.51	5.81781	13.51	5.61657	13.51	2.89148	13.51	3.96274
13.52	4.25646	13.52	5.60823	13.52	5.45186	13.52	2.87324	13.52	3.97614
13.53	4.52437	13.53	5.9092	13.53	5.66839	13.53	3.07197	13.53	3.57027
13.54	4.44519	13.54	6.19424	13.54	5.98772	13.54	2.99382	13.54	3.38801
13.55	4.17826	13.55	5.94679	13.55	6.08173	13.55	2.81287	13.55	3.38404
13.56	4.25044	13.56	5.39364	13.56	6.00083	13.56	2.58859	13.56	3.79342
13.57	4.1359	13.57	5.28351	13.57	5.72367	13.57	2.96609	13.57	3.7114
13.58	4.14071	13.58	5.43919	13.58	5.58512	13.58	3.14328	13.58	3.30445
13.59	4.09706	13.59	5.63829	13.59	5.59367	13.59	2.97607	13.59	3.35323
13.6	4.27451	13.6	5.63125	13.6	5.66888	13.6	2.86441	13.6	3.77646
13.61	4.59505	13.61	5.41051	13.61	5.71717	13.61	3.22582	13.61	4.02173
13.62	4.52265	13.62	5.3193	13.62	5.55798	13.62	3.63335	13.62	3.90943
13.63	4.44756	13.63	5.52199	13.63	5.43975	13.63	3.21001	13.63	4.07848
13.64	4.60594	13.64	5.55398	13.64	5.40185	13.64	2.9056	13.64	4.15069
13.65	4.62811	13.65	5.41884	13.65	5.29006	13.65	2.74302	13.65	4.15628
13.66	4.52988	13.66	5.47384	13.66	5.15097	13.66	2.78497	13.66	3.69616
13.67	4.48185	13.67	5.56784	13.67	5.31298	13.67	3.0458	13.67	3.57328
13.68	4.34458	13.68	5.69622	13.68	5.41577	13.68	3.17945	13.68	3.53307
13.69	4.53384	13.69	5.46787	13.69	5.5318	13.69	3.08754	13.69	3.49938
13.7	4.46472	13.7	5.48289	13.7	5.48867	13.7	3.13744	13.7	3.64009
13.71	4.38338	13.71	5.50341	13.71	5.76974	13.71	3.20458	13.71	3.76334
13.72	4.21791	13.72	5.45992	13.72	5.81766	13.72	3.14607	13.72	3.72336
13.73	4.08126	13.73	5.32077	13.73	5.77327	13.73	3.0609	13.73	3.67592
13.74	4.4331	13.74	5.56028	13.74	5.6582	13.74	2.99521	13.74	3.73862
13.75	4.53182	13.75	5.53251	13.75	5.66313	13.75	3.08754	13.75	3.77662
13.76	4.41396	13.76	5.59142	13.76	5.63526	13.76	3.06279	13.76	4.00015
13.77	4.55582	13.77	5.77617	13.77	5.65383	13.77	3.05363	13.77	4.31862
13.78	4.76631	13.78	5.46001	13.78	5.47154	13.78	3.1477	13.78	4.11377
13.79	4.60008	13.79	5.26904	13.79	5.42664	13.79	3.23097	13.79	3.99458
13.8	4.48972	13.8	5.60618	13.8	5.50586	13.8	3.18973	13.8	4.22256
13.81	4.48883	13.81	5.80491	13.81	5.51228	13.81	2.90735	13.81	4.37156
13.82	4.53749	13.82	5.72603	13.82	5.64758	13.82	2.84175	13.82	4.227
13.83	4.66996	13.83	5.62052	13.83	6.04227	13.83	3.10359	13.83	3.94029
13.84	4.5935	13.84	5.65107	13.84	5.95464	13.84	3.27479	13.84	4.00713
13.85	4.48113	13.85	5.53396	13.85	5.57608	13.85	3.15851	13.85	4.0768
13.86	4.40547	13.86	5.431	13.86	5.68625	13.86	3.32931	13.86	3.73364
13.87	4.23727	13.87	5.32403	13.87	5.91784	13.87	3.70409	13.87	3.66802
13.88	4.07571	13.88	5.55645	13.88	5.86041	13.88	3.6635	13.88	4.05442
13.89	4.36642	13.89	5.9063	13.89	6.01401	13.89	3.39479	13.89	3.86028
13.9	4.73802	13.9	5.70702	13.9	5.64457	13.9	3.32293	13.9	3.60022
13.91	4.58461	13.91	5.52227	13.91	5.43656	13.91	3.09625	13.91	3.90697
13.92	4.4232	13.92	6.09637	13.92	5.70497	13.92	3.02054	13.92	4.28343
13.93	4.57241	13.93	6.2138	13.93	5.80287	13.93	3.27483	13.93	4.32061
13.94	4.53395	13.94	5.65994	13.94	5.85414	13.94	3.13578	13.94	4.06301
13.95	4.57445	13.95	5.44005	13.95	5.65019	13.95	3.18132	13.95	3.70158
13.96	4.67605	13.96	5.34988	13.96	5.76064	13.96	2.94324	13.96	3.77434
13.97	4.44426	13.97	5.45784	13.97	5.76138	13.97	2.81777	13.97	3.7662
13.98	4.54336	13.98	5.35685	13.98	5.76004	13.98	3.2789	13.98	4.23338
13.99	4.60132	13.99	5.40024	13.99	5.64115	13.99	3.64424	13.99	4.25568
14	4.39895	14	5.51726	14	5.6974	14	3.70205	14	3.90219
14.01	4.42157	14.01	5.45002	14.01	5.72044	14.01	3.52469	14.01	3.80136
14.02	4.429	14.02	5.49259	14.02	5.6735	14.02	3.47845	14.02	3.80136
14.03	4.3836	14.03	5.50876	14.03	5.82497	14.03	3.51275	14.03	3.80136
14.04	4.4068	14.04	5.43339	14.04	5.83263	14.04	3.38366	14.04	4.04322
14.05	4.64053	14.05	5.6616	14.05	5.92122	14.05	3.46583	14.05	4.53632
14.06	4.65522	14.06	5.7794	14.06	6.04822	14.06	3.19383	14.06	4.42202
14.07	4.49697	14.07	5.54296	14.07	5.689	14.07	2.9929	14.07	4.08012
14.08	4.62528	14.08	5.53443	14.08	5.71309	14.08	3.15832	14.08	3.80157
14.09	4.50464	14.09	5.54329	14.09	5.55311	14.09	3.37165	14.09	3.48462
14.1	4.33884	14.1	5.44946	14.1	5.67262	14.1	3.1235	14.1	3.64846
14.11	4.24761	14.11	5.65311	14.11	5.86468	14.11	2.89833	14.11	3.97906
14.12	4.4286	14.12	5.47593	14.12	5.93639	14.12	2.85112	14.12	3.85223
14.13	4.52734	14.13	5.40701	14.13	5.99283	14.13	2.95603	14.13	3.81391
14.14	4.4072	14.14	5.61021	14.14	6.07118	14.14	3.21816	14.14	3.7516
14.15	4.24806	14.15	5.66146	14.15	6.13874	14.15	3.20484	14.15	3.59831
14.16	4.30731	14.16	5.50243	14.16	5.68985	14.16	3.24308	14.16	3.73681
14.17	4.41464	14.17	5.32213	14.17	5.6005	14.17	3.12089	14.17	3.89044
14.18	4.25663	14.18	5.43382	14.18	5.81459	14.18	3.26733	14.18	3.81444
14.19	4.29011	14.19	5.55605	14.19	6.08065	14.19	2.94622	14.19	3.94998
14.2	4.72169	14.2	5.93264	14.2	6.02536	14.2	2.95579	14.2	4.44536
14.21	4.76375	14.21	5.73927	14.21	5.87428	14.21	3.05355	14.21	4.4648
14.22	4.50451	14.22	5.65052	14.22	5.82266	14.22	2.88697	14.22	3.9799
14.23	4.50451	14.23	5.87209	14.23	6.01659	14.23	2.98919	14.23	3.77846
14.24	4.44569	14.24	5.8569	14.24	6.0088	14.24	3.23132	14.24	3.80785
14.25	4.47756	14.25	5.72133	14.25	5.93821	14.25	3.01849	14.25	4.28321
14.26	4.71083	14.26	5.77592	14.26	6.03436	14.26	2.85162	14.26	4.15906
14.27	4.58567	14.27	6.03305	14.27	6.42554	14.27	2.87246	14.27	3.9657
14.28	4.87625	14.28	6.09849	14.28	6.22763	14.28	2.99365	14.28	3.96689
14.29	5.03191	14.29	6.16232	14.29	6.04748	14.29	3.02563	14.29	3.8664
14.3	4.4866	14.3	5.90168	14.3	6.03535	14.3	3.34243	14.3	3.77557
14.31	4.34838	14.31	5.80029	14.31	5.95746	14.31	3.54137	14.31	3.82577
14.32	4.63306	14.32	6.04213	14.32	6.0442	14.32	3.27771	14.32	3.853
14.33	4.65392	14.33	5.81291	14.33	5.7567	14.33	3.16132	14.33	3.91089
14.34	4.57891	14.34	5.49656	14.34	5.53816	14.34	3.0279	14.34	4.02196
14.35	4.35665	14.35	5.80868	14.35	5.48159	14.35	2.97277	14.35	3.8604
14.36	4.61569	14.36	5.82304	14.36	5.67149	14.36	2.97324	14.36	3.9221
14.37	4.72263	14.37	5.34172	14.37	6.14297	14.37	3.35854	14.37	3.73222
14.38	4.82539	14.38	5.31283	14.38	6.0637	14.38	3.33931	14.38	4.03971
14.39	5.00139	14.39	5.50381	14.39	5.76811	14.39	3.12649	14.39	4.25196
14.4	4.96177	14.4	5.66466	14.4	5.82362	14.4	3.00354	14.4	4.43747
14.41	4.61159	14.41	5.54209	14.41	5.86519	14.41	3.0857	14.41	4.23743
14.42	4.20551	14.42	5.68074	14.42	5.7656	14.42	3.01294	14.42	4.1134
14.43	4.15411	14.43	5.85839	14.43	5.70594	14.43	2.59654	14.43	4.25961
14.44	4.27815	14.44	5.80204	14.44	6.12696	14.44	2.50053	14.44	4.06194
14.45	4.39186	14.45	5.93814	14.45	6.3215	14.45	2.91299	14.45	3.75362
14.46	4.56227	14.46	5.99181	14.46	5.87991	14.46	3.15162	14.46	3.68505
14.47	4.40549	14.47	5.9094	14.47	5.60306	14.47	3.00328	14.47	3.76334
14.48	4.4861	14.48	5.74155	14.48	5.67198	14.48	3.0964	14.48	3.8346
14.49	4.49621	14.49	5.67327	14.49	6.14808	14.49	3.14973	14.49	3.99142
14.5	4.42616	14.5	5.75922	14.5	6.45437	14.5	3.27306	14.5	3.88489
14.51	4.61981	14.51	5.64151	14.51	6.21903	14.51	3.57429	14.51	3.85018
14.52	4.36557	14.52	5.85472	14.52	6.18851	14.52	3.13649	14.52	4.21295
14.53	4.45923	14.53	5.96167	14.53	6.29681	14.53	3.27445	14.53	3.92344
14.54	4.45923	14.54	5.69436	14.54	6.05785	14.54	3.60304	14.54	3.88719
14.55	4.5431	14.55	5.97265	14.55	5.51674	14.55	3.40694	14.55	4.32181
14.56	4.73784	14.56	5.88268	14.56	5.61682	14.56	3.29755	14.56	4.2721
14.57	4.66991	14.57	5.60211	14.57	5.96864	14.57	3.25953	14.57	4.10253
14.58	4.61398	14.58	5.81236	14.58	5.91491	14.58	3.73724	14.58	3.86272
14.59	4.76618	14.59	6.26321	14.59	6.17735	14.59	3.64211	14.59	3.86877
14.6	4.32572	14.6	6.01648	14.6	5.95935	14.6	3.23021	14.6	3.79826
14.61	4.19202	14.61	5.55353	14.61	6.02192	14.61	2.8884	14.61	3.90062
14.62	4.47304	14.62	5.50845	14.62	6.21282	14.62	2.84994	14.62	3.9882
14.63	4.5114	14.63	5.58011	14.63	6.35729	14.63	2.95026	14.63	4.07903
14.64	4.60972	14.64	5.78057	14.64	5.93853	14.64	3.2525	14.64	4.00145
14.65	4.87434	14.65	5.94161	14.65	5.785	14.65	3.52735	14.65	3.69412
14.66	5.06833	14.66	5.9063	14.66	6.06306	14.66	3.31664	14.66	3.6965
14.67	4.92398	14.67	5.95997	14.67	6.29476	14.67	2.98851	14.67	4.07895
14.68	4.50237	14.68	6.06844	14.68	6.32097	14.68	3.15182	14.68	4.17432
14.69	4.47474	14.69	5.97193	14.69	6.28978	14.69	3.40743	14.69	4.25335
14.7	4.29397	14.7	5.82263	14.7	6.27793	14.7	3.66603	14.7	3.99884
14.71	4.23736	14.71	5.85058	14.71	6.24182	14.71	3.57362	14.71	3.82795
14.72	4.34591	14.72	5.9874	14.72	6.04775	14.72	3.31111	14.72	4.00648
14.73	4.68593	14.73	6.06598	14.73	6.12908	14.73	3.31472	14.73	4.32634
14.74	4.44983	14.74	6.00045	14.74	6.37335	14.74	3.27558	14.74	4.01018
14.75	4.70106	14.75	5.75955	14.75	6.50611	14.75	3.31105	14.75	3.97346
14.76	4.77667	14.76	5.58491	14.76	6.21148	14.76	3.39934	14.76	3.77694
14.77	4.63786	14.77	5.56024	14.77	5.90716	14.77	3.454	14.77	4.23493
14.78	4.64531	14.78	5.81329	14.78	5.61255	14.78	3.24002	14.78	4.17022
14.79	4.54978	14.79	5.64531	14.79	5.35787	14.79	3.19144	14.79	4.15473
14.8	4.56315	14.8	5.63495	14.8	5.46476	14.8	3.13192	14.8	4.14779
14.81	4.65514	14.81	5.75002	14.81	5.94192	14.81	3.386	14.81	4.04502
14.82	4.75878	14.82	5.88532	14.82	5.85852	14.82	3.18967	14.82	4.00262
14.83	4.56982	14.83	5.70496	14.83	5.75557	14.83	2.9747	14.83	4.07413
14.84	4.50542	14.84	5.83769	14.84	6.38574	14.84	3.44622	14.84	4.14804
14.85	4.88268	14.85	5.88529	14.85	6.63982	14.85	3.73497	14.85	4.23442
14.86	4.72774	14.86	5.94959	14.86	6.65383	14.86	3.59476	14.86	4.44877
14.87	4.46397	14.87	5.78374	14.87	6.51992	14.87	3.61987	14.87	4.00251
14.88	4.64032	14.88	5.40991	14.88	6.04267	14.88	3.41318	14.88	4.20655
14.89	4.60084	14.89	5.41081	14.89	5.87276	14.89	2.97198	14.89	4.40563
14.9	4.49137	14.9	5.61103	14.9	5.94926	14.9	3.11273	14.9	3.93863
14.91	4.49856	14.91	5.85159	14.91	6.10868	14.91	3.11837	14.91	4.14847
14.92	4.66047	14.92	5.85282	14.92	6.04749	14.92	3.24529	14.92	4.07844
14.93	4.78222	14.93	6.08424	14.93	6.01612	14.93	3.25883	14.93	4.03966
14.94	4.54219	14.94	6.17399	14.94	5.95886	14.94	2.99129	14.94	3.85549
14.95	4.27218	14.95	6.0546	14.95	6.05735	14.95	3.07776	14.95	3.94339
14.96	4.45589	14.96	5.80783	14.96	5.90008	14.96	3.27021	14.96	4.16467
14.97	4.54687	14.97	5.39575	14.97	5.80762	14.97	3.50355	14.97	3.93733
14.98	4.7858	14.98	5.57317	14.98	5.71182	14.98	3.62996	14.98	4.24667
14.99	4.40105	14.99	5.78695	14.99	5.6469	14.99	3.16352	14.99	4.32283
15	4.42669	15	5.60915	15	5.5846	15	3.23467	15	4.10546
15.01	4.59814	15.01	5.71099	15.01	5.97192	15.01	3.18877	15.01	4.15947
15.02	4.68221	15.02	5.49428	15.02	5.96578	15.02	3.20459	15.02	4.22007
15.03	4.71164	15.03	5.2434	15.03	5.78367	15.03	3.02191	15.03	3.92184
15.04	4.65017	15.04	5.36954	15.04	5.89566	15.04	3.05586	15.04	3.73521
15.05	4.55386	15.05	5.68007	15.05	6.1432	15.05	3.42602	15.05	3.99628
15.06	4.44229	15.06	5.90783	15.06	6.15366	15.06	3.61541	15.06	4.04128
15.07	4.71863	15.07	5.68841	15.07	6.1499	15.07	3.41373	15.07	3.81333
15.08	5.03593	15.08	5.80087	15.08	6.27845	15.08	3.26794	15.08	3.83044
15.09	4.80066	15.09	5.77759	15.09	6.46632	15.09	3.6581	15.09	4.2849
15.1	4.47761	15.1	5.61215	15.1	6.44198	15.1	3.86	15.1	4.25752
15.11	4.27703	15.11	5.73176	15.11	6.65555	15.11	3.54658	15.11	4.35285
15.12	4.47946	15.12	5.72736	15.12	6.38139	15.12	3.3242	15.12	4.63136
15.13	4.61399	15.13	5.59642	15.13	6.19505	15.13	3.45822	15.13	4.58707
15.14	4.45647	15.14	5.76551	15.14	6.24673	15.14	3.39711	15.14	4.25752
15.15	4.6105	15.15	5.68681	15.15	6.40576	15.15	3.25372	15.15	4.19447
15.16	4.46392	15.16	5.74462	15.16	6.15296	15.16	2.99454	15.16	4.01895
15.17	4.55142	15.17	6.0944	15.17	5.94467	15.17	3.15234	15.17	4.03329
15.18	4.57966	15.18	5.75112	15.18	5.93809	15.18	3.20999	15.18	4.13303
15.19	4.85169	15.19	5.56574	15.19	5.88126	15.19	3.18771	15.19	4.15759
15.2	4.48568	15.2	5.72165	15.2	5.90809	15.2	3.37182	15.2	4.25392
15.21	4.35443	15.21	5.5838	15.21	6.20392	15.21	3.48088	15.21	4.20578
15.22	4.57449	15.22	5.83254	15.22	6.05146	15.22	2.98754	15.22	4.34047
15.23	4.49618	15.23	5.84424	15.23	6.09483	15.23	2.98732	15.23	4.28854
15.24	4.55818	15.24	5.69192	15.24	6.29122	15.24	3.194	15.24	4.27869
15.25	4.4531	15.25	5.72199	15.25	6.2498	15.25	3.194	15.25	4.05004
15.26	4.47332	15.26	5.74463	15.26	6.21288	15.26	3.26116	15.26	4.09519
15.27	4.54188	15.27	5.84876	15.27	6.14101	15.27	3.40413	15.27	4.01617
15.28	4.55065	15.28	5.85073	15.28	6.09495	15.28	3.30047	15.28	3.81598
15.29	4.80485	15.29	5.93354	15.29	6.09959	15.29	3.31954	15.29	3.62888
15.3	4.73037	15.3	5.89216	15.3	6.10309	15.3	3.38096	15.3	3.68538
15.31	4.66356	15.31	5.57677	15.31	6.14422	15.31	3.26451	15.31	4.05245
15.32	5.03402	15.32	5.58353	15.32	5.95585	15.32	2.88408	15.32	4.20936
15.33	4.63734	15.33	5.66965	15.33	5.99096	15.33	2.98574	15.33	4.1106
15.34	4.48645	15.34	5.8893	15.34	6.26723	15.34	3.24118	15.34	3.87497
15.35	4.51467	15.35	5.87474	15.35	6.50236	15.35	3.3432	15.35	3.89446
15.36	4.73685	15.36	5.63717	15.36	6.43112	15.36	3.23679	15.36	4.27765
15.37	4.8432	15.37	5.8116	15.37	6.16538	15.37	3.10226	15.37	4.38376
15.38	4.89611	15.38	5.8904	15.38	6.06192	15.38	3.03914	15.38	4.58374
15.39	4.37583	15.39	6.02505	15.39	6.01529	15.39	3.33781	15.39	4.6917
15.4	4.52459	15.4	5.89838	15.4	6.31173	15.4	3.52627	15.4	4.50366
15.41	4.7023	15.41	5.84474	15.41	6.31221	15.41	3.70605	15.41	4.55712
15.42	4.56727	15.42	5.99675	15.42	6.052	15.42	3.48396	15.42	4.73657
15.43	4.29781	15.43	6.02976	15.43	6.11662	15.43	3.24494	15.43	4.2625
15.44	4.51132	15.44	5.75213	15.44	6.39388	15.44	3.14295	15.44	4.02266
15.45	4.54802	15.45	5.60211	15.45	6.35125	15.45	3.20831	15.45	4.18989
15.46	4.44915	15.46	5.74661	15.46	6.30511	15.46	3.05593	15.46	4.10546
15.47	4.52637	15.47	6.15323	15.47	6.40093	15.47	3.3531	15.47	4.13495
15.48	4.4242	15.48	6.05597	15.48	6.53386	15.48	3.32793	15.48	4.2097
15.49	4.39916	15.49	5.8433	15.49	6.66854	15.49	3.40694	15.49	4.28913
15.5	4.64094	15.5	5.92001	15.5	6.58703	15.5	3.34313	15.5	4.51177
15.51	4.66762	15.51	6.05903	15.51	6.6073	15.51	3.19489	15.51	4.13088
15.52	4.56135	15.52	6.15388	15.52	6.26746	15.52	3.31862	15.52	3.8411
15.53	4.64125	15.53	6.07467	15.53	6.22157	15.53	3.27185	15.53	4.13534
15.54	4.6897	15.54	5.69106	15.54	6.36961	15.54	2.963	15.54	4.23678
15.55	4.55733	15.55	5.75461	15.55	6.49944	15.55	3.00023	15.55	3.96307
15.56	4.84885	15.56	5.87522	15.56	7.0946	15.56	3.25599	15.56	4.15519
15.57	4.76025	15.57	6.00129	15.57	6.7393	15.57	3.22052	15.57	4.52231
15.58	5.04776	15.58	5.80329	15.58	6.18504	15.58	3.14029	15.58	4.21985
15.59	5.02497	15.59	5.41295	15.59	6.31564	15.59	3.05253	15.59	4.29527
15.6	5.00838	15.6	5.81116	15.6	6.23308	15.6	3.18477	15.6	4.1624
15.61	5.16094	15.61	5.82407	15.61	6.66363	15.61	3.0345	15.61	4.21976
15.62	5.06474	15.62	5.98235	15.62	6.41809	15.62	3.30047	15.62	4.53312
15.63	4.79872	15.63	5.85554	15.63	6.33418	15.63	3.30047	15.63	4.48551
15.64	4.6977	15.64	5.95688	15.64	6.33428	15.64	3.3093	15.64	4.44829
15.65	4.25504	15.65	6.10227	15.65	6.33977	15.65	3.30953	15.65	3.97255
15.66	4.47045	15.66	6.31816	15.66	6.50216	15.66	3.2207	15.66	3.94364
15.67	4.58282	15.67	6.36229	15.67	6.53691	15.67	3.18524	15.67	4.11398
15.68	4.81024	15.68	6.31989	15.68	6.68351	15.68	3.07977	15.68	4.3903
15.69	4.69819	15.69	5.86348	15.69	6.25117	15.69	2.89149	15.69	4.40084
15.7	4.537	15.7	5.64518	15.7	6.18849	15.7	3.11301	15.7	4.23886
15.71	4.77613	15.71	5.89283	15.71	6.48426	15.71	3.30047	15.71	4.29316
15.72	4.76508	15.72	5.99532	15.72	6.39537	15.72	3.34381	15.72	4.69336
15.73	4.73086	15.73	5.92612	15.73	6.244	15.73	3.47791	15.73	4.79164
15.74	4.69785	15.74	5.94116	15.74	6.29774	15.74	3.45204	15.74	4.56163
15.75	4.59505	15.75	6.18819	15.75	6.5033	15.75	3.36284	15.75	4.43257
15.76	4.66076	15.76	5.96067	15.76	6.88843	15.76	3.34454	15.76	3.99266
15.77	5.00324	15.77	6.11261	15.77	6.56379	15.77	3.43996	15.77	3.99664
15.78	5.34538	15.78	5.77439	15.78	6.45782	15.78	3.62119	15.78	4.35326
15.79	5.0269	15.79	5.6051	15.79	6.60528	15.79	3.42817	15.79	4.43248
15.8	4.8405	15.8	5.39826	15.8	6.46728	15.8	3.22653	15.8	4.90216
15.81	4.69641	15.81	5.59654	15.81	6.40479	15.81	3.43394	15.81	4.92693
15.82	4.77943	15.82	6.01257	15.82	6.52457	15.82	3.38156	15.82	4.42013
15.83	4.90228	15.83	6.17541	15.83	6.63295	15.83	3.35955	15.83	3.74341
15.84	4.76117	15.84	6.38191	15.84	6.6252	15.84	3.48995	15.84	3.73823
15.85	4.62425	15.85	6.35658	15.85	6.45245	15.85	3.21648	15.85	3.56225
15.86	4.52966	15.86	6.22352	15.86	6.49866	15.86	2.9372	15.86	3.69418
15.87	4.41265	15.87	5.84963	15.87	6.34653	15.87	2.93517	15.87	3.97366
15.88	4.50846	15.88	5.92553	15.88	6.45209	15.88	3.0249	15.88	4.32027
15.89	4.59505	15.89	6.18831	15.89	6.90049	15.89	3.03542	15.89	4.1007
15.9	4.66383	15.9	6.03897	15.9	7.02491	15.9	3.08891	15.9	4.33355
15.91	4.87348	15.91	6.05248	15.91	6.90672	15.91	3.54172	15.91	4.26264
15.92	4.80035	15.92	6.0861	15.92	6.63145	15.92	3.73623	15.92	4.10017
15.93	4.68885	15.93	6.33764	15.93	6.28065	15.93	3.2346	15.93	4.35118
15.94	4.63882	15.94	6.50273	15.94	6.56989	15.94	3.04941	15.94	4.42717
15.95	4.97638	15.95	6.20464	15.95	6.7523	15.95	3.1749	15.95	4.47683
15.96	5.19905	15.96	6.07426	15.96	6.76898	15.96	3.26217	15.96	4.42133
15.97	5.48824	15.97	5.69187	15.97	6.55725	15.97	3.27365	15.97	4.3772
15.98	5.41423	15.98	5.69926	15.98	6.3736	15.98	2.99435	15.98	4.51491
15.99	4.98571	15.99	5.87298	15.99	6.71514	15.99	3.2477	15.99	4.39875
16	4.77613	16	5.94898	16	6.76391	16	3.50846	16	4.06215
16.01	4.79157	16.01	5.90976	16.01	6.64854	16.01	3.33919	16.01	4.03635
16.02	4.79786	16.02	5.69744	16.02	6.65643	16.02	3.22949	16.02	4.44759
16.03	4.71709	16.03	6.06897	16.03	6.28797	16.03	3.22147	16.03	4.36164
16.04	4.87776	16.04	5.90307	16.04	6.17827	16.04	3.33806	16.04	4.17889
16.05	4.47623	16.05	5.7764	16.05	6.08966	16.05	3.84877	16.05	4.57873
16.06	4.3414	16.06	5.67247	16.06	6.36494	16.06	3.85602	16.06	4.51828
16.07	4.50719	16.07	5.68117	16.07	6.11751	16.07	3.62733	16.07	4.11397
16.08	4.62535	16.08	5.80784	16.08	6.02748	16.08	3.35943	16.08	4.17741
16.09	4.72583	16.09	5.84425	16.09	6.31767	16.09	3.23349	16.09	4.27016
16.1	4.68813	16.1	5.67247	16.1	6.62649	16.1	3.50535	16.1	4.13931
16.11	4.61267	16.11	5.9032	16.11	6.70624	16.11	3.83336	16.11	4.08398
16.12	4.55507	16.12	6.13181	16.12	6.98784	16.12	3.32813	16.12	4.5858
16.13	4.42891	16.13	5.96608	16.13	7.3651	16.13	3.37079	16.13	5.14927
16.14	4.53157	16.14	5.86244	16.14	6.95785	16.14	3.54195	16.14	4.72476
16.15	4.66857	16.15	6.34833	16.15	6.64507	16.15	3.29606	16.15	3.87018
16.16	4.5222	16.16	6.33258	16.16	6.68473	16.16	3.43018	16.16	3.70609
16.17	4.60309	16.17	6.08476	16.17	6.72835	16.17	3.49795	16.17	4.20633
16.18	4.93756	16.18	5.92282	16.18	6.60023	16.18	3.48867	16.18	4.31204
16.19	4.81765	16.19	5.96588	16.19	6.59585	16.19	3.6323	16.19	4.38802
16.2	4.67943	16.2	5.91725	16.2	6.87165	16.2	3.46458	16.2	4.39833
16.21	4.81653	16.21	6.05527	16.21	7.05175	16.21	3.20437	16.21	4.14582
16.22	4.74043	16.22	6.41328	16.22	6.63661	16.22	3.44005	16.22	3.8284
16.23	4.54653	16.23	6.26669	16.23	6.95487	16.23	3.69845	16.23	3.68187
16.24	4.66603	16.24	5.79383	16.24	6.79249	16.24	3.63538	16.24	3.81759
16.25	4.75244	16.25	6.02225	16.25	6.40566	16.25	3.35338	16.25	3.96644
16.26	4.50049	16.26	5.9662	16.26	6.26732	16.26	3.60165	16.26	4.31168
16.27	4.87893	16.27	5.92241	16.27	6.62825	16.27	3.72968	16.27	4.35546
16.28	5.02133	16.28	5.9877	16.28	6.42513	16.28	3.52288	16.28	4.27948
16.29	4.69153	16.29	5.92229	16.29	6.22098	16.29	3.61612	16.29	4.29955
16.3	4.46399	16.3	5.70856	16.3	6.41283	16.3	3.20928	16.3	4.62359
16.31	4.49135	16.31	6.11971	16.31	6.27524	16.31	2.75494	16.31	4.64205
16.32	4.56494	16.32	6.04866	16.32	6.33636	16.32	2.92061	16.32	4.37949
16.33	4.77419	16.33	5.70133	16.33	6.61487	16.33	3.28859	16.33	4.44914
16.34	5.05331	16.34	6.03496	16.34	6.46524	16.34	3.45447	16.34	4.64698
16.35	5.12815	16.35	6.23584	16.35	6.39519	16.35	3.19277	16.35	4.83559
16.36	4.95111	16.36	6.12076	16.36	6.94725	16.36	3.11063	16.36	4.85005
16.37	4.71624	16.37	5.7251	16.37	6.94937	16.37	3.36517	16.37	4.66458
16.38	4.60027	16.38	5.9479	16.38	6.65396	16.38	3.38328	16.38	4.35304
16.39	4.76841	16.39	6.03651	16.39	6.709	16.39	3.03108	16.39	4.91672
16.4	4.9471	16.4	5.85759	16.4	6.9442	16.4	3.03688	16.4	4.58563
16.41	4.67564	16.41	6.18388	16.41	6.5309	16.41	2.9762	16.41	4.80453
16.42	4.49594	16.42	5.85012	16.42	6.84098	16.42	3.56376	16.42	4.62122
16.43	4.64032	16.43	5.72886	16.43	6.71582	16.43	3.67576	16.43	4.23447
16.44	4.64944	16.44	5.7595	16.44	6.49152	16.44	3.27161	16.44	4.27369
16.45	4.72196	16.45	5.85549	16.45	6.72639	16.45	3.04507	16.45	4.59118
16.46	4.83041	16.46	5.91158	16.46	6.97061	16.46	3.15141	16.46	3.71761
16.47	4.67203	16.47	6.5046	16.47	6.79829	16.47	3.17971	16.47	3.48946
16.48	4.66274	16.48	6.26167	16.48	6.18915	16.48	3.36455	16.48	4.01376
16.49	4.83056	16.49	5.88075	16.49	6.36532	16.49	3.18696	16.49	4.47746
16.5	4.803	16.5	5.98235	16.5	6.92825	16.5	3.17958	16.5	4.65394
16.51	4.84945	16.51	6.06233	16.51	6.67764	16.51	3.26498	16.51	4.25752
16.52	4.60395	16.52	6.34308	16.52	6.89285	16.52	3.21614	16.52	4.31731
16.53	4.65363	16.53	6.15979	16.53	7.04924	16.53	2.97483	16.53	4.50948
16.54	4.77014	16.54	6.11026	16.54	6.61696	16.54	2.86603	16.54	4.31781
16.55	5.0119	16.55	5.98529	16.55	6.51279	16.55	3.11611	16.55	4.454
16.56	4.91767	16.56	6.43492	16.56	6.84695	16.56	3.07375	16.56	4.67456
16.57	4.74912	16.57	6.87202	16.57	6.7442	16.57	3.04403	16.57	4.78358
16.58	4.75706	16.58	6.41377	16.58	6.86565	16.58	3.15167	16.58	4.48964
16.59	4.9015	16.59	5.81368	16.59	6.75691	16.59	3.0616	16.59	4.02944
16.6	5.01305	16.6	5.99101	16.6	6.60827	16.6	2.86485	16.6	4.11688
16.61	4.85803	16.61	6.19256	16.61	6.83372	16.61	3.12303	16.61	4.36938
16.62	4.75242	16.62	6.41931	16.62	6.66721	16.62	3.15682	16.62	3.87738
16.63	4.5065	16.63	6.27467	16.63	6.82005	16.63	3.287	16.63	3.9279
16.64	4.74677	16.64	5.92615	16.64	6.86655	16.64	3.25636	16.64	4.12909
16.65	4.93329	16.65	5.70585	16.65	6.4408	16.65	3.37814	16.65	4.08179
16.66	5.06342	16.66	6.22306	16.66	6.71499	16.66	3.35357	16.66	4.27926
16.67	5.23309	16.67	6.16288	16.67	7.1432	16.67	3.11638	16.67	4.83725
16.68	5.1458	16.68	6.5498	16.68	7.14768	16.68	3.10079	16.68	4.72078
16.69	4.66874	16.69	6.32252	16.69	7.0824	16.69	3.15191	16.69	4.77292
16.7	4.69583	16.7	6.53429	16.7	6.67171	16.7	3.18228	16.7	4.901
16.71	5.08808	16.71	6.21154	16.71	6.56691	16.71	3.43586	16.71	4.99255
16.72	4.82496	16.72	5.89496	16.72	6.83535	16.72	3.32846	16.72	4.69967
16.73	4.632	16.73	5.98027	16.73	6.65743	16.73	3.03321	16.73	4.65162
16.74	4.54947	16.74	6.01879	16.74	6.77958	16.74	3.28447	16.74	4.68585
16.75	4.40386	16.75	5.81671	16.75	6.87484	16.75	3.35203	16.75	4.45068
16.76	4.65884	16.76	6.24735	16.76	6.50688	16.76	3.20692	16.76	4.03634
16.77	4.68953	16.77	6.39491	16.77	6.94032	16.77	3.02917	16.77	4.51976
16.78	4.92421	16.78	6.30731	16.78	7.13721	16.78	3.36849	16.78	5.00407
16.79	4.96764	16.79	6.19076	16.79	6.75777	16.79	3.15569	16.79	4.87337
16.8	4.84701	16.8	5.78602	16.8	6.73437	16.8	3.00652	16.8	4.52073
16.81	4.54978	16.81	6.063	16.81	7.1843	16.81	3.16741	16.81	4.40147
16.82	4.54172	16.82	6.63517	16.82	7.20757	16.82	3.43463	16.82	4.63246
16.83	4.53262	16.83	6.49832	16.83	6.92166	16.83	3.63189	16.83	4.29124
16.84	4.71498	16.84	6.43246	16.84	6.82602	16.84	3.2442	16.84	4.44086
16.85	4.90139	16.85	5.93612	16.85	7.05713	16.85	3.4529	16.85	4.53682
16.86	4.69198	16.86	6.0816	16.86	7.11412	16.86	3.32973	16.86	4.99169
16.87	4.87915	16.87	6.64903	16.87	6.61466	16.87	3.40601	16.87	4.40004
16.88	4.67686	16.88	6.55654	16.88	6.61298	16.88	3.79244	16.88	4.72031
16.89	5.00439	16.89	6.51027	16.89	7.23794	16.89	3.24033	16.89	4.71868
16.9	5.27977	16.9	6.49371	16.9	7.50415	16.9	3.11074	16.9	4.54189
16.91	5.49969	16.91	6.47534	16.91	7.10931	16.91	3.11324	16.91	4.50657
16.92	5.36785	16.92	6.29089	16.92	6.76158	16.92	3.41303	16.92	4.744
16.93	5.23925	16.93	6.28151	16.93	6.48562	16.93	3.4728	16.93	4.59518
16.94	5.05496	16.94	6.18631	16.94	6.78364	16.94	3.61987	16.94	4.89639
16.95	4.95293	16.95	6.39987	16.95	6.82437	16.95	3.55355	16.95	4.7015
16.96	4.80991	16.96	6.12896	16.96	7.06392	16.96	3.2355	16.96	4.82129
16.97	4.72678	16.97	5.76306	16.97	7.2388	16.97	3.27097	16.97	4.79612
16.98	4.62167	16.98	6.05942	16.98	7.01452	16.98	3.29451	16.98	4.8405
16.99	4.84821	16.99	6.73454	16.99	6.48396	16.99	3.2828	16.99	4.82104
17	5.30052	17	6.86107	17	6.52801	17	3.3892	17	4.44127
17.01	5.16485	17.01	6.43442	17.01	7.06723	17.01	3.46612	17.01	4.61227
17.02	4.92351	17.02	6.35455	17.02	7.12354	17.02	3.41868	17.02	4.65051
17.03	4.77215	17.03	6.10854	17.03	6.95091	17.03	3.50131	17.03	4.51108
17.04	4.90013	17.04	6.35009	17.04	7.0888	17.04	3.63153	17.04	4.46631
17.05	5.0704	17.05	6.24921	17.05	6.66594	17.05	3.60958	17.05	4.62381
17.06	5.0372	17.06	6.05839	17.06	7.21014	17.06	3.25183	17.06	4.84265
17.07	4.91811	17.07	6.00902	17.07	7.31801	17.07	3.54889	17.07	4.31504
17.08	5.19821	17.08	5.81159	17.08	6.7357	17.08	3.43987	17.08	4.3117
17.09	5.18663	17.09	6.14583	17.09	6.72412	17.09	2.92033	17.09	4.704
17.1	4.69092	17.1	6.3779	17.1	6.71378	17.1	3.14144	17.1	4.3185
17.11	4.53974	17.11	6.55832	17.11	6.97158	17.11	3.04638	17.11	4.66195
17.12	4.91969	17.12	6.36372	17.12	6.97814	17.12	3.05044	17.12	4.76551
17.13	5.25122	17.13	6.15548	17.13	7.13063	17.13	3.17887	17.13	4.59548
17.14	4.9179	17.14	5.84091	17.14	7.20628	17.14	2.89328	17.14	4.35956
17.15	5.08819	17.15	6.39877	17.15	7.30587	17.15	2.84826	17.15	4.30749
17.16	5.15876	17.16	6.1772	17.16	7.3243	17.16	3.13199	17.16	4.38941
17.17	4.9757	17.17	6.11467	17.17	6.887	17.17	3.34931	17.17	4.49153
17.18	4.69768	17.18	5.92502	17.18	6.99448	17.18	3.22398	17.18	4.55904
17.19	4.74185	17.19	5.51065	17.19	7.32927	17.19	3.18303	17.19	4.7223
17.2	5.22702	17.2	5.76989	17.2	7.21886	17.2	3.14489	17.2	4.5792
17.21	4.81279	17.21	6.17333	17.21	7.45128	17.21	3.30309	17.21	4.74564
17.22	4.68181	17.22	6.32597	17.22	7.09028	17.22	3.47545	17.22	4.98666
17.23	4.9877	17.23	6.03248	17.23	6.66014	17.23	3.23799	17.23	4.19306
17.24	5.36879	17.24	6.29653	17.24	6.69065	17.24	3.07141	17.24	4.23448
17.25	5.12806	17.25	6.19137	17.25	6.93925	17.25	3.02389	17.25	4.08826
17.26	5.0874	17.26	6.12562	17.26	6.79331	17.26	3.20635	17.26	4.05993
17.27	5.14634	17.27	6.24506	17.27	7.0547	17.27	2.91706	17.27	4.42485
17.28	4.88739	17.28	5.67113	17.28	6.80912	17.28	3.12681	17.28	4.40308
17.29	4.66467	17.29	6.15035	17.29	7.43168	17.29	2.96137	17.29	4.97834
17.3	4.9279	17.3	5.86478	17.3	7.04104	17.3	3.07824	17.3	4.77975
17.31	4.80947	17.31	6.23657	17.31	7.15024	17.31	3.25036	17.31	4.93618
17.32	4.42224	17.32	6.39535	17.32	7.22622	17.32	3.35587	17.32	4.87038
17.33	4.87327	17.33	6.43863	17.33	7.4064	17.33	3.25981	17.33	4.63136
17.34	4.9218	17.34	6.45333	17.34	7.2561	17.34	3.26552	17.34	4.41015
17.35	4.97659	17.35	6.59493	17.35	7.2878	17.35	3.47279	17.35	4.60472
17.36	4.9019	17.36	6.81458	17.36	7.7564	17.36	3.39651	17.36	4.45329
17.37	4.63396	17.37	6.08719	17.37	7.93757	17.37	3.08747	17.37	4.7844
17.38	5.05731	17.38	5.56933	17.38	7.68421	17.38	2.86955	17.38	5.10496
17.39	5.33915	17.39	6.07581	17.39	7.72224	17.39	2.84415	17.39	4.44247
17.4	5.00942	17.4	6.5949	17.4	7.41421	17.4	2.89465	17.4	4.20296
17.41	4.77931	17.41	6.33326	17.41	7.18401	17.41	3.01656	17.41	4.34423
17.42	4.82093	17.42	6.42498	17.42	7.33396	17.42	3.01159	17.42	4.42553
17.43	4.95407	17.43	6.18161	17.43	7.50247	17.43	2.98601	17.43	4.5342
17.44	4.92831	17.44	6.18087	17.44	6.76299	17.44	3.01656	17.44	4.59964
17.45	4.93926	17.45	6.28041	17.45	6.85638	17.45	3.04593	17.45	4.64159
17.46	5.20177	17.46	6.15682	17.46	7.31429	17.46	3.22462	17.46	4.90375
17.47	4.8924	17.47	6.54334	17.47	7.35461	17.47	3.2134	17.47	4.84662
17.48	4.93657	17.48	6.1251	17.48	7.38426	17.48	3.34561	17.48	4.49594
17.49	5.0624	17.49	6.3845	17.49	6.84852	17.49	3.42135	17.49	4.50504
17.5	4.82095	17.5	6.43769	17.5	7.19526	17.5	3.49906	17.5	4.21515
17.51	4.54231	17.51	6.85571	17.51	6.7918	17.51	3.43072	17.51	4.65019
17.52	4.69164	17.52	6.48596	17.52	7.00897	17.52	3.57492	17.52	4.51602
17.53	5.0101	17.53	6.75314	17.53	7.09356	17.53	3.46159	17.53	4.66827
17.54	4.897	17.54	6.45919	17.54	7.27707	17.54	3.16521	17.54	4.39666
17.55	4.80174	17.55	6.27784	17.55	7.52358	17.55	3.43776	17.55	4.48669
17.56	4.8214	17.56	6.40782	17.56	7.44634	17.56	3.36053	17.56	4.01628
17.57	4.86264	17.57	6.47736	17.57	7.05881	17.57	3.05667	17.57	4.20622
17.58	5.08556	17.58	6.04199	17.58	7.03126	17.58	3.09213	17.58	4.36172
17.59	4.7746	17.59	5.98389	17.59	7.40379	17.59	3.16417	17.59	4.30043
17.6	5.0965	17.6	6.33074	17.6	7.31225	17.6	3.45607	17.6	4.36764
17.61	5.2568	17.61	6.293	17.61	6.87437	17.61	3.52627	17.61	4.58026
17.62	5.09811	17.62	6.34688	17.62	7.13676	17.62	3.35795	17.62	4.44276
17.63	4.79855	17.63	6.3749	17.63	6.95469	17.63	3.23364	17.63	4.44795
17.64	4.69715	17.64	6.13455	17.64	7.10709	17.64	3.07002	17.64	4.71846
17.65	5.06477	17.65	6.39735	17.65	6.84957	17.65	3.48231	17.65	4.74695
17.66	4.86949	17.66	7.0089	17.66	6.83441	17.66	3.66926	17.66	4.69007
17.67	4.90609	17.67	7.01627	17.67	7.01446	17.67	3.04726	17.67	4.50952
17.68	4.97227	17.68	6.46978	17.68	6.88662	17.68	3.32168	17.68	4.41425
17.69	4.64762	17.69	6.65493	17.69	6.49441	17.69	3.73068	17.69	4.50335
17.7	5.06641	17.7	6.44033	17.7	7.00521	17.7	3.7532	17.7	4.85291
17.71	5.3674	17.71	6.75449	17.71	7.04732	17.71	3.64364	17.71	4.57294
17.72	5.36824	17.72	6.27129	17.72	7.02426	17.72	3.28767	17.72	5.14842
17.73	5.20177	17.73	6.18404	17.73	6.88422	17.73	3.26617	17.73	4.65912
17.74	5.01057	17.74	6.39876	17.74	7.10096	17.74	3.8142	17.74	4.30274
17.75	5.04362	17.75	6.66677	17.75	7.1829	17.75	3.95606	17.75	4.62866
17.76	4.86268	17.76	6.63695	17.76	7.45341	17.76	4.03531	17.76	4.5348
17.77	4.98396	17.77	6.49333	17.77	7.27707	17.77	3.66594	17.77	4.35133
17.78	4.82298	17.78	7.07116	17.78	7.44145	17.78	3.44489	17.78	4.47676
17.79	4.68128	17.79	6.80507	17.79	7.85302	17.79	3.27198	17.79	4.3788
17.8	4.87606	17.8	6.30605	17.8	7.56281	17.8	3.85605	17.8	4.15659
17.81	5.28123	17.81	6.29016	17.81	7.30072	17.81	3.70097	17.81	4.26621
17.82	5.19953	17.82	6.49739	17.82	7.43139	17.82	3.25369	17.82	4.32922
17.83	5.46722	17.83	6.35972	17.83	7.64157	17.83	3.45446	17.83	4.35137
17.84	5.17824	17.84	6.39418	17.84	7.78771	17.84	3.56085	17.84	4.84522
17.85	4.937	17.85	6.87535	17.85	7.77714	17.85	3.67121	17.85	5.26266
17.86	4.76608	17.86	7.0921	17.86	7.81708	17.86	3.7658	17.86	5.06006
17.87	4.68809	17.87	6.82183	17.87	7.44424	17.87	3.50557	17.87	4.77712
17.88	4.7256	17.88	6.6164	17.88	7.35105	17.88	3.42686	17.88	4.67567
17.89	4.86914	17.89	6.33591	17.89	7.27396	17.89	3.28887	17.89	4.66738
17.9	4.92365	17.9	5.73921	17.9	7.11004	17.9	3.24783	17.9	4.66142
17.91	5.19646	17.91	6.07126	17.91	6.73532	17.91	3.72142	17.91	5.14529
17.92	5.11809	17.92	6.3825	17.92	7.51903	17.92	3.9026	17.92	4.93363
17.93	5.1359	17.93	6.33993	17.93	7.48795	17.93	3.33066	17.93	4.84553
17.94	5.075	17.94	6.37865	17.94	7.75123	17.94	3.56938	17.94	4.73593
17.95	4.78553	17.95	6.49338	17.95	7.60499	17.95	3.37162	17.95	5.15007
17.96	5.21606	17.96	6.30924	17.96	7.4198	17.96	2.75703	17.96	4.39701
17.97	4.91899	17.97	6.30493	17.97	7.13166	17.97	2.7279	17.97	4.89053
17.98	4.9682	17.98	6.46659	17.98	7.23908	17.98	3.32972	17.98	4.47891
17.99	4.83193	17.99	6.4997	17.99	7.23418	17.99	3.55896	17.99	4.80616
18	4.49032	18	6.59845	18	7.15702	18	3.35039	18	5.24137
18.01	4.22898	18.01	6.64373	18.01	6.93302	18.01	3.49225	18.01	4.80431
18.02	4.80104	18.02	6.45389	18.02	7.66109	18.02	3.58782	18.02	4.28803
18.03	4.7808	18.03	6.59577	18.03	7.98225	18.03	3.32169	18.03	4.64118
18.04	4.45429	18.04	6.6088	18.04	7.7166	18.04	3.54502	18.04	5.34862
18.05	4.86369	18.05	6.31188	18.05	7.26541	18.05	3.81187	18.05	5.21598
18.06	5.26032	18.06	6.34406	18.06	7.32213	18.06	3.59908	18.06	4.94548
18.07	5.31788	18.07	6.65617	18.07	7.6768	18.07	3.39662	18.07	5.00558
18.08	5.05598	18.08	6.73737	18.08	7.94665	18.08	3.33806	18.08	5.22391
18.09	4.70173	18.09	6.24442	18.09	7.80396	18.09	3.718	18.09	5.0396
18.1	4.64462	18.1	6.58222	18.1	7.48334	18.1	3.9141	18.1	5.30362
18.11	4.73467	18.11	6.74043	18.11	7.54255	18.11	3.35938	18.11	5.83258
18.12	5.21893	18.12	6.72221	18.12	7.73267	18.12	3.57441	18.12	5.65447
18.13	5.31468	18.13	6.7611	18.13	8.06192	18.13	3.49771	18.13	5.8418
18.14	5.07282	18.14	6.70381	18.14	7.63738	18.14	3.67775	18.14	4.95523
18.15	5.32975	18.15	6.84672	18.15	7.37246	18.15	3.58789	18.15	4.69279
18.16	5.40582	18.16	7.07696	18.16	8.01267	18.16	3.91346	18.16	4.52707
18.17	5.1383	18.17	6.65267	18.17	8.23989	18.17	3.3325	18.17	4.99321
18.18	5.15452	18.18	7.01938	18.18	7.46125	18.18	3.67443	18.18	5.48813
18.19	5.32945	18.19	6.99405	18.19	7.52247	18.19	3.8683	18.19	5.26277
18.2	5.43856	18.2	7.00226	18.2	7.53376	18.2	3.84325	18.2	5.44264
18.21	5.51435	18.21	7.25706	18.21	8.09992	18.21	3.59059	18.21	5.47537
18.22	5.64123	18.22	6.55543	18.22	8.04474	18.22	3.70468	18.22	5.0674
18.23	5.45521	18.23	6.73276	18.23	7.70072	18.23	4.21706	18.23	4.81919
18.24	5.4494	18.24	6.90358	18.24	7.77873	18.24	4.14007	18.24	5.14808
18.25	5.36426	18.25	7.02426	18.25	7.86756	18.25	4.04035	18.25	5.33157
18.26	5.13852	18.26	7.29385	18.26	7.43108	18.26	4.36812	18.26	5.43594
18.27	5.39674	18.27	6.92233	18.27	7.73253	18.27	4.41544	18.27	5.47401
18.28	5.49298	18.28	6.70664	18.28	8.15393	18.28	4.58395	18.28	5.9393
18.29	5.42852	18.29	7.12967	18.29	8.22152	18.29	4.63157	18.29	6.45294
18.3	5.63076	18.3	6.90994	18.3	8.46798	18.3	4.40722	18.3	6.3266
18.31	5.5958	18.31	6.82831	18.31	8.24852	18.31	4.07836	18.31	6.0392
18.32	5.88617	18.32	7.26503	18.32	8.04452	18.32	4.08836	18.32	5.54998
18.33	5.64348	18.33	7.74551	18.33	8.53312	18.33	4.56962	18.33	5.59826
18.34	5.74999	18.34	7.86697	18.34	9.07537	18.34	4.43809	18.34	6.13127
18.35	5.99107	18.35	7.40423	18.35	8.9369	18.35	4.0402	18.35	5.86056
18.36	5.62754	18.36	7.74122	18.36	8.58871	18.36	4.00769	18.36	6.36276
18.37	5.56128	18.37	7.84068	18.37	8.41906	18.37	4.38975	18.37	6.09091
18.38	5.96951	18.38	7.6358	18.38	8.77319	18.38	4.27754	18.38	6.1991
18.39	5.34714	18.39	7.70798	18.39	8.8165	18.39	4.52847	18.39	6.23422
18.4	5.43526	18.4	7.74088	18.4	9.32881	18.4	4.80954	18.4	6.25691
18.41	5.78126	18.41	7.84131	18.41	9.09012	18.41	5.01844	18.41	6.53833
18.42	6.16628	18.42	7.67644	18.42	9.16901	18.42	4.76072	18.42	6.49379
18.43	6.00503	18.43	8.26007	18.43	9.31582	18.43	4.8162	18.43	5.93288
18.44	6.08738	18.44	8.19666	18.44	9.15298	18.44	4.69474	18.44	6.0255
18.45	6.08409	18.45	7.96867	18.45	8.50602	18.45	4.81639	18.45	6.79347
18.46	6.32972	18.46	7.73175	18.46	8.77319	18.46	4.69204	18.46	7.13047
18.47	6.50644	18.47	7.45851	18.47	8.82506	18.47	4.82074	18.47	6.93704
18.48	6.338	18.48	8.22882	18.48	9.5345	18.48	5.21442	18.48	7.18456
18.49	6.3225	18.49	8.43425	18.49	9.80292	18.49	5.15952	18.49	7.20538
18.5	6.13004	18.5	8.32778	18.5	10.0977	18.5	4.90045	18.5	7.47579
18.51	6.40755	18.51	8.19805	18.51	9.89044	18.51	5.40839	18.51	7.33684
18.52	6.76197	18.52	8.70141	18.52	10.4637	18.52	5.11276	18.52	7.91422
18.53	6.987	18.53	8.83937	18.53	10.9438	18.53	5.16221	18.53	8.5955
18.54	6.8636	18.54	9.45021	18.54	10.4963	18.54	5.40124	18.54	9.15234
18.55	6.63	18.55	9.39377	18.55	11.2187	18.55	5.50991	18.55	8.47947
18.56	6.92652	18.56	9.62498	18.56	12.2927	18.56	5.63597	18.56	8.53197
18.57	6.96499	18.57	9.93394	18.57	12.5588	18.57	5.58541	18.57	8.762
18.58	7.53487	18.58	10.6797	18.58	12.1845	18.58	6.34575	18.58	8.55274
18.59	7.48824	18.59	11.1773	18.59	12.3603	18.59	6.77402	18.59	9.76366
18.6	7.43415	18.6	11.1582	18.6	13.348	18.6	6.75709	18.6	10.857
18.61	7.57479	18.61	11.2662	18.61	13.6761	18.61	7.54714	18.61	11.2232
18.62	7.46196	18.62	11.8756	18.62	13.9003	18.62	7.95203	18.62	11.3683
18.63	7.70146	18.63	12.4985	18.63	14.2511	18.63	8.57578	18.63	11.4488
18.64	7.81167	18.64	12.9486	18.64	14.4876	18.64	9.03187	18.64	12.2328
18.65	8.26224	18.65	13.3658	18.65	15.0267	18.65	10.5344	18.65	13.4388
18.66	8.99617	18.66	14.8255	18.66	15.0169	18.66	11.621	18.66	15.1296
18.67	8.79914	18.67	16.4997	18.67	15.6612	18.67	11.9643	18.67	17.1216
18.68	9.15582	18.68	17.3498	18.68	16.6871	18.68	13.3257	18.68	18.7004
18.69	10.5537	18.69	18.0583	18.69	18.0289	18.69	14.943	18.69	19.4542
18.7	11.4848	18.7	19.6931	18.7	18.9036	18.7	16.9806	18.7	22.022
18.71	12.4559	18.71	22.4528	18.71	18.8483	18.71	19.9639	18.71	23.6433
18.72	13.0024	18.72	25.2166	18.72	20.7621	18.72	23.6838	18.72	25.0548
18.73	13.646	18.73	28.4791	18.73	22.2229	18.73	28.0468	18.73	26.6157
18.74	14.8519	18.74	31.5845	18.74	24.1619	18.74	33.7937	18.74	29.1138
18.75	15.4226	18.75	33.6845	18.75	26.9234	18.75	40.8866	18.75	34.7528
18.76	17.3612	18.76	38.2323	18.76	28.9652	18.76	48.1543	18.76	36.6153
18.77	19.2385	18.77	44.9641	18.77	32.096	18.77	58.6397	18.77	42.0432
18.78	22.4082	18.78	51.5854	18.78	36.541	18.78	67.0843	18.78	45.9106
18.79	25.2347	18.79	58.3947	18.79	42.257	18.79	80.329	18.79	49.771
18.8	28.9274	18.8	65.2397	18.8	49.2106	18.8	90.302	18.8	56.4165
18.81	32.4092	18.81	74.891	18.81	55.8962	18.81	98.6605	18.81	63.6839
18.82	38.608	18.82	86.8369	18.82	64.1156	18.82	100.001	18.82	68.9143
18.83	43.9739	18.83	92.2368	18.83	72.4854	18.83	96.418	18.83	75.3854
18.84	51.3756	18.84	98.0919	18.84	82.5123	18.84	85.9533	18.84	79.8973
18.85	58.9189	18.85	100.001	18.85	90.7753	18.85	73.9526	18.85	88.2858
18.86	67.316	18.86	97.5289	18.86	98.723	18.86	63.2631	18.86	95.5159
18.87	78.3325	18.87	91.8	18.87	100	18.87	53.7729	18.87	98.7076
18.88	88.7561	18.88	84.138	18.88	98.0436	18.88	43.0638	18.88	100
18.89	96.7935	18.89	73.8164	18.89	92.7863	18.89	34.0407	18.89	96.6124
18.9	100	18.9	62.6494	18.9	83.8775	18.9	25.5521	18.9	85.97
18.91	97.9502	18.91	52.2693	18.91	75.0156	18.91	18.5513	18.91	77.138
18.92	90.0123	18.92	43.8358	18.92	66.0953	18.92	13.8895	18.92	71.4234
18.93	81.4608	18.93	34.2749	18.93	55.2029	18.93	11.4833	18.93	62.3562
18.94	70.6177	18.94	27.0379	18.94	45.7397	18.94	9.24795	18.94	50.7649
18.95	60.7237	18.95	20.7552	18.95	37.4704	18.95	7.94434	18.95	41.0869
18.96	50.5552	18.96	17.1474	18.96	29.1665	18.96	7.772	18.96	33.6904
18.97	39.5132	18.97	13.9873	18.97	23.7219	18.97	6.79146	18.97	27.6445
18.98	30.2796	18.98	12.4001	18.98	20.0579	18.98	6.17751	18.98	22.4927
18.99	22.2534	18.99	11.0866	18.99	16.4976	18.99	6.23769	18.99	17.825
19	16.4049	19	10.5953	19	15.2315	19	6.00231	19	15.4723
19.01	14.1487	19.01	9.82966	19.01	13.4072	19.01	6.11095	19.01	13.1698
19.02	11.4263	19.02	9.65234	19.02	12.9049	19.02	5.25012	19.02	10.2433
19.03	9.87154	19.03	9.47659	19.03	12.4148	19.03	5.17372	19.03	9.59162
19.04	9.20806	19.04	9.31935	19.04	11.58	19.04	4.93189	19.04	8.77999
19.05	8.3046	19.05	8.21753	19.05	10.8819	19.05	4.89224	19.05	8.72633
19.06	7.46328	19.06	8.36004	19.06	10.8573	19.06	4.72411	19.06	8.17183
19.07	7.23962	19.07	8.19339	19.07	10.7939	19.07	4.87094	19.07	8.12744
19.08	7.10576	19.08	8.39119	19.08	10.2009	19.08	5.17071	19.08	7.86049
19.09	7.04091	19.09	8.40842	19.09	9.83044	19.09	4.78817	19.09	7.56773
19.1	7.08673	19.1	8.14423	19.1	9.92564	19.1	4.69098	19.1	7.67382
19.11	7.13462	19.11	8.40434	19.11	9.98662	19.11	4.93386	19.11	7.47525
19.12	6.44463	19.12	7.94217	19.12	9.6373	19.12	4.95888	19.12	6.96114
19.13	7.0839	19.13	7.26065	19.13	9.67779	19.13	4.57554	19.13	7.15017
19.14	7.02925	19.14	7.70022	19.14	9.42537	19.14	4.46833	19.14	7.27841
19.15	6.59104	19.15	7.44748	19.15	9.63881	19.15	4.33203	19.15	6.42344
19.16	6.77151	19.16	7.22994	19.16	9.74974	19.16	4.42842	19.16	6.39204
19.17	6.92178	19.17	7.49387	19.17	9.45979	19.17	4.08494	19.17	6.64839
19.18	6.68871	19.18	8.23019	19.18	9.06909	19.18	4.26083	19.18	6.4677
19.19	6.14135	19.19	7.84025	19.19	9.46927	19.19	4.35681	19.19	6.72691
19.2	6.49559	19.2	8.20303	19.2	9.5095	19.2	3.94128	19.2	6.63948
19.21	6.44379	19.21	7.68073	19.21	9.15585	19.21	4.04895	19.21	5.97502
19.22	6.04964	19.22	7.68249	19.22	9.11462	19.22	4.21948	19.22	6.34297
19.23	6.37571	19.23	7.78847	19.23	9.44557	19.23	4.0144	19.23	6.04035
19.24	5.92766	19.24	8.15911	19.24	9.51474	19.24	4.2564	19.24	5.82276
19.25	5.75535	19.25	7.9615	19.25	9.41746	19.25	4.11021	19.25	6.24294
19.26	6.12834	19.26	8.08003	19.26	9.2213	19.26	3.69912	19.26	6.79114
19.27	5.72652	19.27	7.65327	19.27	8.7299	19.27	4.25179	19.27	5.89158
19.28	5.70866	19.28	7.50562	19.28	9.06273	19.28	3.7595	19.28	5.85159
19.29	6.03895	19.29	7.67757	19.29	9.20228	19.29	3.58747	19.29	5.66308
19.3	5.65919	19.3	7.42486	19.3	9.01009	19.3	3.83613	19.3	5.58487
19.31	5.68281	19.31	7.22835	19.31	8.77135	19.31	4.11515	19.31	5.32064
19.32	5.80056	19.32	7.57777	19.32	8.60416	19.32	3.97659	19.32	5.20942
19.33	6.36215	19.33	7.42796	19.33	8.48532	19.33	4.15322	19.33	5.36173
19.34	6.51387	19.34	7.49924	19.34	8.45754	19.34	4.25961	19.34	5.55167
19.35	5.92852	19.35	7.04783	19.35	8.00399	19.35	4.36254	19.35	5.73943
19.36	5.68291	19.36	7.14802	19.36	7.74585	19.36	4.04231	19.36	5.66035
19.37	5.86189	19.37	7.09753	19.37	8.19919	19.37	3.58581	19.37	5.16831
19.38	5.7496	19.38	7.07068	19.38	8.38722	19.38	3.79731	19.38	4.94405
19.39	5.77258	19.39	6.79472	19.39	7.98483	19.39	3.79544	19.39	5.32089
19.4	5.86089	19.4	7.02119	19.4	8.48401	19.4	3.44372	19.4	5.13287
19.41	5.47688	19.41	6.92026	19.41	8.15051	19.41	3.72579	19.41	5.36064
19.42	5.22771	19.42	6.92034	19.42	8.29371	19.42	3.58549	19.42	5.5507
19.43	4.86739	19.43	6.94542	19.43	8.27178	19.43	3.93961	19.43	5.77843
19.44	5.16129	19.44	6.86986	19.44	9.08436	19.44	4.08087	19.44	5.92928
19.45	5.36504	19.45	7.04747	19.45	8.82012	19.45	3.8685	19.45	5.43579
19.46	5.74943	19.46	7.52845	19.46	7.79055	19.46	4.0812	19.46	5.2839
19.47	5.61372	19.47	6.81919	19.47	8.34147	19.47	3.97481	19.47	5.35988
19.48	5.93018	19.48	6.99609	19.48	8.79663	19.48	3.72663	19.48	5.05616
19.49	5.65944	19.49	6.9963	19.49	8.24689	19.49	3.37212	19.49	5.5111
19.5	5.43316	19.5	7.27441	19.5	8.07849	19.5	3.54843	19.5	5.73945
19.51	5.70329	19.51	7.30041	19.51	8.41252	19.51	3.83186	19.51	5.09597
19.52	6.04236	19.52	6.99754	19.52	8.84335	19.52	3.79746	19.52	5.09382
19.53	5.50307	19.53	7.39995	19.53	8.91667	19.53	3.90327	19.53	4.90466
19.54	5.70308	19.54	7.40189	19.54	8.13034	19.54	3.62143	19.54	4.94155
19.55	5.83917	19.55	7.04921	19.55	8.2451	19.55	3.37299	19.55	5.35731
19.56	5.66018	19.56	7.19804	19.56	8.79334	19.56	4.00582	19.56	5.09566
19.57	5.4343	19.57	7.02301	19.57	8.82095	19.57	4.01025	19.57	5.20698
19.58	5.4999	19.58	7.1222	19.58	8.63098	19.58	3.41199	19.58	5.24555
19.59	5.3659	19.59	7.09793	19.59	8.70063	19.59	3.26627	19.59	5.43421
19.6	5.45432	19.6	7.1228	19.6	8.55887	19.6	3.05414	19.6	5.3983
19.61	5.70157	19.61	7.09797	19.61	8.27285	19.61	3.4032	19.61	5.51077
19.62	5.03278	19.62	7.12276	19.62	8.31721	19.62	3.23149	19.62	5.54955
19.63	5.38295	19.63	6.62215	19.63	8.55458	19.63	3.12431	19.63	5.51242
19.64	5.14147	19.64	7.16665	19.64	8.60479	19.64	3.68363	19.64	5.36185
19.65	5.60726	19.65	7.3238	19.65	8.98377	19.65	4.39108	19.65	4.57236
19.66	5.65828	19.66	7.02596	19.66	8.53994	19.66	3.35104	19.66	5.27365
19.67	5.48054	19.67	6.54719	19.67	7.65979	19.67	3.37092	19.67	5.39623
19.68	5.38871	19.68	6.66479	19.68	8.44885	19.68	3.30158	19.68	5.1734
19.69	5.87714	19.69	6.5421	19.69	8.88599	19.69	3.33538	19.69	4.79592
19.7	5.52929	19.7	7.23768	19.7	8.70455	19.7	3.71967	19.7	5.12599
19.71	5.52311	19.71	7.54857	19.71	8.48939	19.71	3.86577	19.71	5.2065
19.72	5.58976	19.72	6.932	19.72	7.99149	19.72	3.27615	19.72	5.3571
19.73	5.52442	19.73	6.77109	19.73	7.77058	19.73	3.05615	19.73	5.24807
19.74	5.36783	19.74	6.9669	19.74	8.56515	19.74	3.39985	19.74	5.4694
19.75	5.18733	19.75	6.82201	19.75	8.46406	19.75	3.65022	19.75	5.25059
19.76	5.29433	19.76	6.74444	19.76	8.46157	19.76	3.65536	19.76	5.13428
19.77	5.67303	19.77	6.71803	19.77	8.43813	19.77	3.69006	19.77	5.28052
19.78	5.57097	19.78	7.31192	19.78	8.53129	19.78	3.1707	19.78	5.50675
19.79	5.25897	19.79	7.25159	19.79	8.65051	19.79	3.60898	19.79	5.73466
19.8	5.20731	19.8	6.90355	19.8	8.25576	19.8	4.10462	19.8	5.2579
19.81	5.25035	19.81	6.84548	19.81	8.22247	19.81	3.83992	19.81	5.02351
19.82	5.58226	19.82	7.26402	19.82	8.17517	19.82	3.14134	19.82	5.38812
19.83	5.41474	19.83	7.49723	19.83	8.03392	19.83	3.08848	19.83	5.1759
19.84	5.29984	19.84	7.2567	19.84	8.54308	19.84	3.84701	19.84	5.65055
19.85	5.31876	19.85	7.05268	19.85	8.27786	19.85	3.73031	19.85	5.44232
19.86	5.4513	19.86	6.70231	19.86	8.71217	19.86	3.55399	19.86	5.84208
19.87	5.19158	19.87	6.64291	19.87	8.14364	19.87	3.58334	19.87	5.85409
19.88	5.35919	19.88	7.2806	19.88	8.12599	19.88	3.75647	19.88	5.41169
19.89	5.3866	19.89	7.76723	19.89	8.59058	19.89	3.31473	19.89	5.32425
19.9	5.12426	19.9	6.87389	19.9	8.55897	19.9	3.43794	19.9	4.91698
19.91	5.4004	19.91	7.01591	19.91	8.44149	19.91	3.82017	19.91	5.34514
19.92	5.23484	19.92	7.11969	19.92	8.32172	19.92	3.97006	19.92	5.32316
19.93	5.31632	19.93	7.56389	19.93	8.61882	19.93	3.39187	19.93	5.43208
19.94	5.25383	19.94	7.50591	19.94	8.93021	19.94	3.33719	19.94	5.32584
19.95	5.01128	19.95	7.35656	19.95	8.61725	19.95	3.57561	19.95	5.3219
19.96	5.17705	19.96	7.15571	19.96	8.16637	19.96	3.72122	19.96	4.91882
19.97	5.3798	19.97	6.83098	19.97	7.94216	19.97	3.24776	19.97	4.75729
19.98	5.7141	19.98	6.50168	19.98	8.48794	19.98	3.50276	19.98	5.19075
19.99	5.72683	19.99	6.92816	19.99	8.78616	19.99	3.58167	19.99	5.31753
20	5.66157	20	6.72636	20	8.61287	20	3.55028	20	5.50456
20.01	5.68066	20.01	6.66878	20.01	8.49031	20.01	3.31033	20.01	5.32945
20.02	5.52952	20.02	7.44512	20.02	8.64655	20.02	3.53884	20.02	4.81123
20.03	5.4363	20.03	6.89461	20.03	8.37754	20.03	3.44681	20.03	5.19064
20.04	5.36751	20.04	7.06385	20.04	7.83748	20.04	2.8644	20.04	4.7344
20.05	5.49468	20.05	7.4849	20.05	7.86027	20.05	3.65452	20.05	5.114
20.06	5.17567	20.06	6.77581	20.06	8.61902	20.06	3.11372	20.06	5.16819
20.07	5.20421	20.07	6.81551	20.07	8.85955	20.07	3.12146	20.07	6.00558
20.08	5.14135	20.08	6.67359	20.08	7.8159	20.08	3.90265	20.08	5.42692
20.09	5.46236	20.09	6.86031	20.09	7.9037	20.09	3.63444	20.09	5.65189
20.1	4.93817	20.1	7.15965	20.1	8.34459	20.1	3.41681	20.1	5.44651
20.11	4.8041	20.11	6.93219	20.11	8.41138	20.11	3.3393	20.11	5.87063
20.12	5.3376	20.12	6.87198	20.12	8.18539	20.12	3.09941	20.12	5.34916
20.13	5.7954	20.13	7.30369	20.13	8.33358	20.13	2.91871	20.13	5.17722
20.14	5.70978	20.14	7.01255	20.14	8.47846	20.14	3.38245	20.14	4.73617
20.15	5.0806	20.15	7.04446	20.15	8.05289	20.15	3.27208	20.15	5.21925
20.16	5.17668	20.16	7.19138	20.16	8.12112	20.16	3.39973	20.16	5.35412
20.17	5.18358	20.17	7.31931	20.17	8.08052	20.17	3.6089	20.17	4.89119
20.18	4.9905	20.18	7.15767	20.18	8.53241	20.18	3.68714	20.18	4.90177
20.19	5.27996	20.19	7.00437	20.19	8.85256	20.19	3.22033	20.19	5.19174
20.2	5.2325	20.2	7.04428	20.2	8.50615	20.2	3.16042	20.2	5.56757
20.21	5.52849	20.21	6.99906	20.21	8.12291	20.21	3.19207	20.21	5.33639
20.22	5.43882	20.22	7.30765	20.22	8.6229	20.22	3.66342	20.22	5.86062
20.23	5.4112	20.23	7.13439	20.23	8.49493	20.23	3.75786	20.23	5.42558
20.24	5.36723	20.24	7.57737	20.24	8.50816	20.24	3.56096	20.24	4.86005
20.25	4.8526	20.25	6.67285	20.25	8.59989	20.25	3.41509	20.25	4.6844
20.26	5.11987	20.26	6.61607	20.26	9.05692	20.26	3.34009	20.26	5.46331
20.27	5.52174	20.27	6.3298	20.27	8.61109	20.27	3.26916	20.27	4.72494
20.28	5.35418	20.28	6.52641	20.28	8.62651	20.28	3.53196	20.28	5.17611
20.29	5.12934	20.29	6.94493	20.29	8.06631	20.29	3.61559	20.29	5.17214
20.3	5.24318	20.3	6.85196	20.3	7.96259	20.3	3.51991	20.3	4.88433
20.31	5.31519	20.31	6.51129	20.31	8.38545	20.31	3.31365	20.31	4.61611
20.32	5.17086	20.32	6.63189	20.32	8.7282	20.32	3.43353	20.32	5.2054
20.33	5.22454	20.33	6.35651	20.33	8.54716	20.33	3.60862	20.33	5.35268
20.34	5.48306	20.34	6.85915	20.34	8.03995	20.34	3.22131	20.34	5.18203
20.35	5.58515	20.35	7.39271	20.35	8.05097	20.35	3.26038	20.35	4.99211
20.36	5.65447	20.36	6.74035	20.36	8.61402	20.36	3.43079	20.36	5.44153
20.37	5.78573	20.37	6.59745	20.37	8.65334	20.37	3.40929	20.37	5.36748
20.38	5.52022	20.38	6.8745	20.38	8.47444	20.38	3.20829	20.38	5.28898
20.39	5.37388	20.39	7.06031	20.39	8.41689	20.39	3.12784	20.39	4.85867
20.4	5.57549	20.4	6.29321	20.4	8.27968	20.4	3.45357	20.4	4.96935
20.41	5.63315	20.41	6.09429	20.41	8.69367	20.41	3.44489	20.41	4.97977
20.42	5.2995	20.42	6.60233	20.42	8.3686	20.42	3.54143	20.42	5.47467
20.43	4.91657	20.43	6.71208	20.43	7.85173	20.43	3.31807	20.43	5.72389
20.44	4.97337	20.44	7.16462	20.44	7.72535	20.44	3.23457	20.44	5.35183
20.45	5.27383	20.45	7.10503	20.45	8.38559	20.45	3.6904	20.45	5.39243
20.46	5.29675	20.46	7.05071	20.46	8.88198	20.46	3.33159	20.46	5.36269
20.47	5.73701	20.47	7.16439	20.47	8.5174	20.47	3.36621	20.47	5.04304
20.48	5.24841	20.48	6.9157	20.48	8.37463	20.48	3.43713	20.48	5.47512
20.49	4.9969	20.49	7.57466	20.49	8.72033	20.49	3.27835	20.49	5.05501
20.5	4.66614	20.5	7.91107	20.5	8.35057	20.5	3.42893	20.5	4.77194
20.51	5.05826	20.51	7.04495	20.51	8.40627	20.51	3.47519	20.51	4.43585
20.52	5.32271	20.52	6.73713	20.52	8.30308	20.52	3.2815	20.52	4.79529
20.53	5.25857	20.53	6.39037	20.53	8.00657	20.53	3.49395	20.53	5.21312
20.54	5.25148	20.54	6.75944	20.54	8.00424	20.54	3.28462	20.54	5.3509
20.55	5.4806	20.55	7.35333	20.55	8.42522	20.55	3.49357	20.55	5.42987
20.56	5.68778	20.56	7.70487	20.56	8.24118	20.56	3.35025	20.56	5.64565
20.57	5.60022	20.57	7.47526	20.57	8.55219	20.57	3.17294	20.57	5.48941
20.58	5.73647	20.58	7.2199	20.58	8.25138	20.58	3.38655	20.58	5.29948
20.59	5.58338	20.59	7.26884	20.59	8.39775	20.59	3.30929	20.59	5.21416
20.6	5.29871	20.6	6.92668	20.6	9.02872	20.6	3.46309	20.6	5.45172
20.61	4.90103	20.61	6.82527	20.61	8.84337	20.61	3.77038	20.61	5.36953
20.62	4.76313	20.62	7.05078	20.62	8.88693	20.62	3.6025	20.62	5.08168
20.63	5.0432	20.63	6.81745	20.63	8.87113	20.63	3.48705	20.63	4.88205
20.64	5.1531	20.64	7.34921	20.64	8.60633	20.64	3.18617	20.64	5.00462
20.65	5.05765	20.65	7.21681	20.65	7.94699	20.65	3.12613	20.65	5.43412
20.66	5.04776	20.66	6.57496	20.66	8.47648	20.66	3.67319	20.66	5.50862
20.67	5.81088	20.67	6.39919	20.67	8.51165	20.67	3.59699	20.67	6.06615
20.68	5.45252	20.68	6.50332	20.68	7.9203	20.68	3.84286	20.68	5.56646
20.69	5.18343	20.69	6.81444	20.69	8.60368	20.69	3.31949	20.69	5.33907
20.7	5.86044	20.7	7.32804	20.7	8.11085	20.7	3.26498	20.7	5.1837
20.71	5.21108	20.71	7.51466	20.71	8.20646	20.71	3.32944	20.71	4.99723
20.72	4.99453	20.72	7.0686	20.72	8.11312	20.72	3.23935	20.72	4.8418
20.73	5.16456	20.73	6.72288	20.73	8.25415	20.73	3.6156	20.73	5.37916
20.74	5.45015	20.74	7.0136	20.74	8.68239	20.74	3.33387	20.74	5.22932
20.75	5.41638	20.75	7.46	20.75	8.61677	20.75	3.46108	20.75	5.27667
20.76	5.2871	20.76	6.99894	20.76	8.45365	20.76	3.6063	20.76	4.83697
20.77	5.11048	20.77	7.335	20.77	8.24267	20.77	3.33126	20.77	5.06451
20.78	5.11347	20.78	7.49097	20.78	8.45993	20.78	3.23639	20.78	5.09382
20.79	5.15651	20.79	7.43468	20.79	8.72341	20.79	3.58165	20.79	5.09382
20.8	5.20175	20.8	6.78749	20.8	8.40353	20.8	3.07608	20.8	5.23087
20.81	5.0839	20.81	6.96859	20.81	8.7111	20.81	3.04852	20.81	5.24587
20.82	5.15187	20.82	7.33845	20.82	8.51196	20.82	3.49913	20.82	5.65634
20.83	5.3848	20.83	7.01189	20.83	8.33469	20.83	3.48508	20.83	5.36027
20.84	5.47094	20.84	6.74324	20.84	9.15754	20.84	3.35039	20.84	5.49264
20.85	5.62006	20.85	6.80848	20.85	8.92988	20.85	3.36781	20.85	5.37549
20.86	5.2303	20.86	6.637	20.86	9.1725	20.86	3.37145	20.86	5.49628
20.87	5.28499	20.87	7.1612	20.87	9.03283	20.87	3.08525	20.87	5.85259
20.88	5.82365	20.88	7.63294	20.88	8.94852	20.88	3.56041	20.88	5.92614
20.89	5.23734	20.89	7.4313	20.89	9.11252	20.89	3.55638	20.89	5.7601
20.9	5.32279	20.9	6.83549	20.9	8.68285	20.9	3.80264	20.9	6.11377
20.91	5.26117	20.91	7.65099	20.91	8.82202	20.91	2.91374	20.91	5.68295
20.92	5.39286	20.92	6.94254	20.92	8.71678	20.92	3.12028	20.92	5.35467
20.93	5.63191	20.93	6.9572	20.93	8.82949	20.93	3.25343	20.93	5.25412
20.94	5.49763	20.94	7.03869	20.94	8.37538	20.94	3.20176	20.94	5.61833
20.95	5.55842	20.95	7.2726	20.95	8.08309	20.95	3.28875	20.95	5.05507
20.96	5.40736	20.96	7.27795	20.96	8.523	20.96	3.26891	20.96	4.87837
20.97	5.36719	20.97	7.41027	20.97	9.04995	20.97	3.32804	20.97	5.0346
20.98	5.34457	20.98	7.29222	20.98	8.93855	20.98	3.08394	20.98	5.12329
20.99	5.22157	20.99	7.29762	20.99	8.85324	20.99	3.39828	20.99	5.19926
21	5.42686	21	7.4802	21	8.82386	21	3.75692	21	5.47735
21.01	5.33496	21.01	7.39106	21.01	8.37544	21.01	3.82874	21.01	5.44465
21.02	4.67861	21.02	7.12987	21.02	8.31775	21.02	3.92699	21.02	5.43594
21.03	5.17525	21.03	7.07529	21.03	8.57199	21.03	3.59423	21.03	5.09995
21.04	5.31145	21.04	7.18428	21.04	8.83825	21.04	3.48621	21.04	4.61939
21.05	4.97986	21.05	6.95306	21.05	8.86907	21.05	3.16478	21.05	4.8635
21.06	5.09422	21.06	6.80852	21.06	8.10833	21.06	3.15431	21.06	5.47345
21.07	5.49449	21.07	6.48092	21.07	8.30173	21.07	3.31481	21.07	5.54998
21.08	5.64535	21.08	6.79556	21.08	8.74253	21.08	3.02364	21.08	5.81761
21.09	5.40018	21.09	7.22313	21.09	8.86039	21.09	3.07469	21.09	5.78724
21.1	5.10614	21.1	6.96337	21.1	8.34261	21.1	2.93165	21.1	5.34392
21.11	5.48764	21.11	6.74225	21.11	8.26981	21.11	3.50195	21.11	5.55082
21.12	5.36709	21.12	7.05093	21.12	7.84937	21.12	3.36652	21.12	4.95458
21.13	5.63954	21.13	6.98664	21.13	8.08445	21.13	3.33596	21.13	4.76581
21.14	5.89955	21.14	6.61588	21.14	8.27289	21.14	2.77671	21.14	5.31744
21.15	5.63356	21.15	6.87579	21.15	8.79699	21.15	2.63507	21.15	5.43118
21.16	5.07668	21.16	7.09748	21.16	8.61769	21.16	3.4946	21.16	5.07051
21.17	5.08155	21.17	7.25585	21.17	8.79073	21.17	3.92975	21.17	4.68587
21.18	5.38924	21.18	6.45691	21.18	9.34393	21.18	3.69612	21.18	4.80347
21.19	5.37338	21.19	6.97798	21.19	9.0861	21.19	3.56256	21.19	5.19219
21.2	5.24638	21.2	7.60216	21.2	8.66112	21.2	3.39436	21.2	5.21277
21.21	5.30763	21.21	7.17344	21.21	8.50111	21.21	3.21705	21.21	5.20786
21.22	5.18164	21.22	7.07566	21.22	8.38135	21.22	3.59507	21.22	5.00958
21.23	5.47551	21.23	7.0063	21.23	8.49061	21.23	3.71701	21.23	5.47503
21.24	5.5624	21.24	6.88632	21.24	8.75913	21.24	3.75713	21.24	5.87986
21.25	5.19549	21.25	6.67176	21.25	8.92186	21.25	3.60798	21.25	5.60053
21.26	5.1383	21.26	6.88296	21.26	8.94099	21.26	3.67661	21.26	5.3524
21.27	5.41258	21.27	6.41566	21.27	8.48457	21.27	3.93657	21.27	4.92709
21.28	5.47478	21.28	6.64411	21.28	8.86964	21.28	3.88269	21.28	5.16157
21.29	5.22361	21.29	7.23962	21.29	8.73389	21.29	3.40839	21.29	5.01081
21.3	5.45712	21.3	7.19455	21.3	9.30131	21.3	3.30533	21.3	5.47196
21.31	5.44191	21.31	7.0863	21.31	8.63154	21.31	3.36168	21.31	5.41885
21.32	5.27654	21.32	7.15972	21.32	8.11709	21.32	3.43261	21.32	5.10314
21.33	5.29046	21.33	6.60637	21.33	7.82709	21.33	3.47298	21.33	4.99035
21.34	5.21888	21.34	7.05974	21.34	8.07904	21.34	3.44739	21.34	4.88169
21.35	5.30347	21.35	7.10483	21.35	8.39377	21.35	3.77789	21.35	5.12706
21.36	5.37769	21.36	7.27181	21.36	8.35529	21.36	3.49764	21.36	4.97402
21.37	5.2708	21.37	6.97433	21.37	8.73239	21.37	3.32066	21.37	4.90916
21.38	5.36788	21.38	7.00716	21.38	8.77662	21.38	3.17881	21.38	5.45758
21.39	5.11595	21.39	7.10847	21.39	8.73214	21.39	3.1889	21.39	5.64763
21.4	5.12849	21.4	6.68934	21.4	8.74576	21.4	3.0422	21.4	5.24126
21.41	5.4285	21.41	6.6594	21.41	8.54434	21.41	3.16822	21.41	5.13736
21.42	5.5165	21.42	7.01311	21.42	8.52999	21.42	3.61827	21.42	4.96953
21.43	5.46518	21.43	6.96422	21.43	9.0243	21.43	3.3578	21.43	4.97419
21.44	5.37803	21.44	6.85918	21.44	9.2518	21.44	3.20972	21.44	4.78536
21.45	5.40322	21.45	6.90897	21.45	9.0112	21.45	3.10334	21.45	5.1078
21.46	5.2366	21.46	6.87712	21.46	8.53666	21.46	3.44988	21.46	4.87876
21.47	5.07152	21.47	6.9342	21.47	8.56346	21.47	3.27206	21.47	4.34302
21.48	5.20156	21.48	7.59146	21.48	8.78501	21.48	3.41033	21.48	4.80635
21.49	5.32488	21.49	6.8027	21.49	8.6991	21.49	3.56288	21.49	5.29081
21.5	5.18851	21.5	6.83482	21.5	8.67731	21.5	3.70472	21.5	5.10211
21.51	5.23763	21.51	7.27748	21.51	8.53519	21.51	3.51593	21.51	5.21679
21.52	5.34725	21.52	7.11524	21.52	8.6515	21.52	3.41786	21.52	5.18154
21.53	5.00107	21.53	6.85805	21.53	8.73811	21.53	3.76697	21.53	5.74831
21.54	5.20225	21.54	7.26849	21.54	8.76947	21.54	3.3532	21.54	5.43669
21.55	5.4616	21.55	6.90198	21.55	8.91478	21.55	3.41472	21.55	5.16744
21.56	5.36689	21.56	6.79749	21.56	9.16329	21.56	3.59203	21.56	5.58051
21.57	5.45642	21.57	6.79351	21.57	8.98257	21.57	3.26116	21.57	5.47191
21.58	5.36355	21.58	7.09216	21.58	8.98133	21.58	3.25373	21.58	5.53191
21.59	5.17075	21.59	7.06315	21.59	8.72693	21.59	3.29482	21.59	5.4541
21.6	5.11929	21.6	7.047	21.6	8.47596	21.6	2.97256	21.6	5.05277
21.61	5.53358	21.61	7.42992	21.61	8.5583	21.61	3.20792	21.61	5.04358
21.62	5.34796	21.62	7.07822	21.62	8.60152	21.62	3.74106	21.62	5.24703
21.63	5.41052	21.63	7.03877	21.63	8.48492	21.63	3.92199	21.63	5.28389
21.64	5.67883	21.64	7.06821	21.64	8.34121	21.64	3.79077	21.64	5.0612
21.65	5.57543	21.65	7.15713	21.65	8.53821	21.65	3.43543	21.65	5.20849
21.66	5.31885	21.66	7.08905	21.66	8.48131	21.66	3.31216	21.66	5.0871
21.67	5.34968	21.67	6.67041	21.67	8.62161	21.67	3.27085	21.67	5.05581
21.68	5.11932	21.68	6.44278	21.68	8.45348	21.68	3.14663	21.68	4.77056
21.69	4.71215	21.69	6.32882	21.69	8.57337	21.69	3.3004	21.69	4.84034
21.7	4.67799	21.7	6.31188	21.7	8.30617	21.7	3.21783	21.7	4.8341
21.71	5.13727	21.71	6.902	21.71	8.56471	21.71	3.60709	21.71	4.63809
21.72	4.90921	21.72	6.55842	21.72	8.27097	21.72	3.60241	21.72	5.0417
21.73	5.48271	21.73	6.82159	21.73	8.1979	21.73	3.43713	21.73	4.94255
21.74	5.97022	21.74	6.68474	21.74	8.41651	21.74	3.37752	21.74	5.28195
21.75	5.51876	21.75	6.99836	21.75	8.71969	21.75	3.16568	21.75	4.79315
21.76	4.94164	21.76	6.96747	21.76	8.79303	21.76	3.2405	21.76	4.48693
21.77	5.34931	21.77	7.40666	21.77	8.44045	21.77	3.44102	21.77	5.13899
21.78	5.52999	21.78	7.08454	21.78	8.68247	21.78	3.6831	21.78	5.31528
21.79	5.09746	21.79	7.3519	21.79	8.72944	21.79	3.31635	21.79	5.44737
21.8	5.35705	21.8	7.30185	21.8	8.86358	21.8	3.37578	21.8	5.63065
21.81	5.619	21.81	6.92022	21.81	8.51794	21.81	3.69923	21.81	5.66402
21.82	5.41679	21.82	7.11536	21.82	8.87153	21.82	3.55742	21.82	5.2574
21.83	5.43909	21.83	7.02788	21.83	9.37876	21.83	3.5134	21.83	5.20109
21.84	5.60393	21.84	6.47585	21.84	8.81869	21.84	3.1928	21.84	4.9581
21.85	5.32056	21.85	6.36258	21.85	8.20529	21.85	3.03567	21.85	4.84137
21.86	5.06594	21.86	6.71582	21.86	8.43605	21.86	3.33655	21.86	5.04584
21.87	5.2105	21.87	6.95958	21.87	8.98063	21.87	3.52319	21.87	5.15608
21.88	5.38112	21.88	7.18295	21.88	8.7122	21.88	3.54889	21.88	4.98324
21.89	5.59495	21.89	6.93438	21.89	8.39426	21.89	3.40386	21.89	5.15926
21.9	5.67326	21.9	6.78676	21.9	8.30257	21.9	3.22655	21.9	5.42514
21.91	5.34917	21.91	6.95428	21.91	8.74354	21.91	3.59932	21.91	5.22586
21.92	5.58774	21.92	6.72773	21.92	8.49346	21.92	3.34377	21.92	4.98396
21.93	5.51148	21.93	7.24468	21.93	8.68688	21.93	3.09161	21.93	5.09652
21.94	5.2753	21.94	7.54149	21.94	9.47066	21.94	3.62941	21.94	5.3792
21.95	5.48637	21.95	7.43513	21.95	9.24654	21.95	4.02139	21.95	5.25059
21.96	5.39873	21.96	7.46363	21.96	8.43667	21.96	4.28291	21.96	5.23872
21.97	5.23615	21.97	6.98449	21.97	8.34758	21.97	3.69639	21.97	5.15337
21.98	5.31626	21.98	6.7874	21.98	8.50165	21.98	3.46262	21.98	5.19344
21.99	5.56191	21.99	6.76816	21.99	8.33944	21.99	2.95404	21.99	5.36172
22	5.52212	22	6.97317	22	8.68149	22	2.98262	22	5.02902
22.01	5.09814	22.01	7.43126	22.01	8.28903	22.01	3.15992	22.01	5.00319
22.02	5.29482	22.02	7.11942	22.02	7.90306	22.02	3.16536	22.02	5.04847
22.03	5.60195	22.03	6.388	22.03	8.72747	22.03	2.87235	22.03	5.14776
22.04	5.56775	22.04	6.70551	22.04	8.88305	22.04	2.94657	22.04	5.41483
22.05	5.45466	22.05	7.02287	22.05	8.61829	22.05	3.35236	22.05	5.13743
22.06	5.19598	22.06	7.41882	22.06	8.65382	22.06	3.29976	22.06	5.02524
22.07	5.26557	22.07	7.38112	22.07	8.25374	22.07	3.32199	22.07	5.07886
22.08	5.36941	22.08	6.74097	22.08	8.07302	22.08	3.62073	22.08	5.09382
22.09	5.20584	22.09	6.4688	22.09	8.38074	22.09	3.7193	22.09	5.21571
22.1	5.32409	22.1	6.49953	22.1	8.308	22.1	3.18633	22.1	5.30676
22.11	5.70875	22.11	6.94057	22.11	8.26981	22.11	2.99526	22.11	5.50438
22.12	5.95757	22.12	7.20909	22.12	8.59551	22.12	3.26472	22.12	5.27653
22.13	5.79964	22.13	7.351	22.13	8.83043	22.13	3.3643	22.13	4.84362
22.14	5.33417	22.14	7.15411	22.14	8.86907	22.14	3.14498	22.14	4.99428
22.15	5.28296	22.15	7.29971	22.15	8.42972	22.15	3.00269	22.15	5.02551
22.16	4.8102	22.16	6.94757	22.16	8.22234	22.16	2.92456	22.16	4.83621
22.17	4.90162	22.17	6.76357	22.17	7.95006	22.17	3.07945	22.17	4.66877
22.18	5.01117	22.18	6.96436	22.18	8.17197	22.18	3.4614	22.18	4.78867
22.19	5.22276	22.19	6.579	22.19	8.22682	22.19	3.21086	22.19	5.43119
22.2	5.41771	22.2	6.90619	22.2	8.43095	22.2	3.23559	22.2	5.13585
22.21	5.41934	22.21	6.86101	22.21	8.35262	22.21	3.15253	22.21	4.44564
22.22	5.10541	22.22	6.65838	22.22	8.35569	22.22	3.09494	22.22	4.68661
22.23	5.31145	22.23	6.41566	22.23	8.34674	22.23	3.312	22.23	4.6695
22.24	5.20852	22.24	6.64287	22.24	8.60677	22.24	3.0351	22.24	5.26814
22.25	5.0895	22.25	7.03747	22.25	8.50709	22.25	2.94558	22.25	5.55591
22.26	5.30234	22.26	7.02315	22.26	8.46157	22.26	3.0295	22.26	5.28837
22.27	5.41813	22.27	6.85658	22.27	8.6692	22.27	3.05205	22.27	5.32759
22.28	5.5394	22.28	6.6394	22.28	8.46127	22.28	3.19163	22.28	5.50943
22.29	5.58617	22.29	6.69032	22.29	8.25781	22.29	3.39682	22.29	5.22138
22.3	5.34224	22.3	6.59807	22.3	8.57941	22.3	3.47029	22.3	4.98262
22.31	5.32737	22.31	6.72441	22.31	8.45172	22.31	3.56141	22.31	5.15045
22.32	5.23562	22.32	6.47027	22.32	8.55868	22.32	3.27854	22.32	5.02917
22.33	5.31251	22.33	6.58633	22.33	9.1307	22.33	3.0829	22.33	5.21779
22.34	5.32433	22.34	7.31529	22.34	8.92048	22.34	2.99655	22.34	5.10556
22.35	5.74372	22.35	7.38448	22.35	8.57774	22.35	2.84247	22.35	5.17457
22.36	5.22681	22.36	6.83693	22.36	8.65915	22.36	3.1913	22.36	5.11888
22.37	5.29478	22.37	6.45501	22.37	8.08468	22.37	3.38346	22.37	5.74571
22.38	5.31178	22.38	6.70376	22.38	7.70493	22.38	3.07531	22.38	5.60451
22.39	5.42001	22.39	6.91183	22.39	8.20598	22.39	2.98107	22.39	5.24583
22.4	5.06822	22.4	6.84711	22.4	8.06765	22.4	3.09139	22.4	4.60857
22.41	5.06265	22.41	7.055	22.41	8.20547	22.41	3.42608	22.41	4.83122
22.42	5.04037	22.42	6.92646	22.42	8.26981	22.42	3.18314	22.42	4.8828
22.43	5.42846	22.43	7.24269	22.43	8.25124	22.43	3.08754	22.43	4.86573
22.44	5.45816	22.44	7.41004	22.44	8.69108	22.44	3.36219	22.44	4.60096
22.45	5.43257	22.45	6.68251	22.45	8.76554	22.45	3.4973	22.45	4.87629
22.46	5.36264	22.46	6.73807	22.46	8.69368	22.46	3.32154	22.46	5.18529
22.47	5.65638	22.47	6.74063	22.47	8.7143	22.47	3.31975	22.47	4.62996
22.48	5.52267	22.48	6.71747	22.48	8.42965	22.48	3.14449	22.48	4.76987
22.49	5.17635	22.49	6.91264	22.49	8.63702	22.49	3.08754	22.49	4.895
22.5	5.30196	22.5	6.97095	22.5	9.09399	22.5	2.95106	22.5	4.31899
22.51	5.46901	22.51	6.99043	22.51	8.98365	22.51	3.29185	22.51	4.81526
22.52	5.04875	22.52	7.07413	22.52	8.78822	22.52	3.67933	22.52	4.8719
22.53	4.98137	22.53	7.07826	22.53	8.65732	22.53	3.40808	22.53	4.76943
22.54	5.29724	22.54	7.16943	22.54	8.64773	22.54	3.43639	22.54	4.57699
22.55	5.36998	22.55	6.61721	22.55	8.56163	22.55	3.39645	22.55	4.78539
22.56	5.50308	22.56	6.57426	22.56	8.91825	22.56	3.39857	22.56	4.6914
22.57	5.37291	22.57	6.3838	22.57	8.68911	22.57	3.32564	22.57	4.89889
22.58	5.28486	22.58	6.27321	22.58	8.2706	22.58	3.19219	22.58	4.74781
22.59	5.53284	22.59	6.82132	22.59	8.42964	22.59	3.02331	22.59	4.93635
22.6	5.66534	22.6	6.89983	22.6	8.74671	22.6	3.17016	22.6	4.87312
22.61	5.56108	22.61	7.00448	22.61	8.4566	22.61	3.12155	22.61	4.48087
22.62	5.12766	22.62	6.93147	22.62	8.63304	22.62	3.16841	22.62	4.63143
22.63	4.95096	22.63	7.06802	22.63	9.16177	22.63	3.54407	22.63	5.29056
22.64	5.14047	22.64	7.02698	22.64	9.00984	22.64	3.25186	22.64	5.12819
22.65	5.01768	22.65	6.72759	22.65	8.64476	22.65	3.09616	22.65	4.93144
22.66	4.80313	22.66	6.77563	22.66	8.50306	22.66	3.03385	22.66	5.01876
22.67	4.89032	22.67	6.81886	22.67	8.34066	22.67	2.98974	22.67	4.68241
22.68	5.12252	22.68	6.87626	22.68	8.69181	22.68	3.16857	22.68	4.44686
22.69	5.38838	22.69	6.89491	22.69	8.47774	22.69	3.39004	22.69	5.26942
22.7	5.45521	22.7	6.70399	22.7	8.09488	22.7	3.17513	22.7	5.49272
22.71	5.33599	22.71	6.4507	22.71	8.65539	22.71	3.11424	22.71	5.24515
22.72	5.2287	22.72	6.90232	22.72	9.0132	22.72	3.1497	22.72	4.71273
22.73	5.18922	22.73	7.51007	22.73	8.97085	22.73	3.47824	22.73	4.67579
22.74	5.21753	22.74	7.46527	22.74	8.41965	22.74	3.1053	22.74	4.65666
22.75	5.2458	22.75	7.04107	22.75	8.56909	22.75	2.81265	22.75	4.72309
22.76	5.50558	22.76	7.12893	22.76	9.03609	22.76	2.95405	22.76	4.95083
22.77	5.45564	22.77	7.0096	22.77	8.76249	22.77	2.93697	22.77	5.07463
22.78	5.37612	22.78	6.49129	22.78	8.03866	22.78	3.54614	22.78	4.98027
22.79	5.06073	22.79	6.43178	22.79	8.19597	22.79	3.44415	22.79	5.08355
22.8	5.29456	22.8	6.38842	22.8	8.44278	22.8	3.3624	22.8	5.01853
22.81	5.71321	22.81	6.24937	22.81	8.21791	22.81	3.2922	22.81	4.69682
22.82	5.76688	22.82	6.58745	22.82	8.16164	22.82	3.39692	22.82	4.68444
22.83	5.48047	22.83	6.73629	22.83	8.77927	22.83	3.28427	22.83	4.77015
22.84	5.16897	22.84	6.85566	22.84	9.23791	22.84	3.25582	22.84	4.90252
22.85	5.3279	22.85	6.80097	22.85	9.37781	22.85	3.13347	22.85	5.05445
22.86	5.6613	22.86	6.71186	22.86	9.20122	22.86	3.16636	22.86	4.89682
22.87	5.83317	22.87	7.08579	22.87	8.67185	22.87	3.194	22.87	4.82772
22.88	5.56166	22.88	6.94355	22.88	8.65118	22.88	3.01049	22.88	4.65923
22.89	5.47191	22.89	6.61974	22.89	8.64821	22.89	2.8932	22.89	4.71185
22.9	5.5279	22.9	6.52134	22.9	8.6117	22.9	3.1362	22.9	4.75169
22.91	5.1124	22.91	6.66399	22.91	8.7113	22.91	3.25562	22.91	4.83567
22.92	5.09041	22.92	6.34458	22.92	8.73159	22.92	3.31719	22.92	4.94962
22.93	5.70375	22.93	6.71334	22.93	8.37303	22.93	3.12737	22.93	4.95185
22.94	5.79163	22.94	6.8205	22.94	8.10511	22.94	3.18228	22.94	4.69068
22.95	5.69968	22.95	6.66343	22.95	8.2298	22.95	3.22949	22.95	4.48817
22.96	5.30032	22.96	6.76457	22.96	8.04803	22.96	3.09955	22.96	4.75379
22.97	5.04504	22.97	7.30096	22.97	8.20367	22.97	3.18185	22.97	5.03258
22.98	5.49867	22.98	7.21863	22.98	8.01354	22.98	3.09984	22.98	4.92716
22.99	5.31809	22.99	6.64201	22.99	8.29515	22.99	3.10385	22.99	4.86573
23	4.88652	23	6.70423	23	8.43761	23	2.94191	23	4.83802
23.01	5.1388	23.01	6.64583	23.01	8.33286	23.01	3.05552	23.01	4.96614
23.02	5.66931	23.02	6.6276	23.02	8.0671	23.02	2.94231	23.02	4.38177
23.03	5.47196	23.03	6.5309	23.03	8.26086	23.03	3.05512	23.03	4.44732
23.04	5.19416	23.04	6.83891	23.04	8.85286	23.04	3.04575	23.04	4.69959
23.05	5.20395	23.05	6.87906	23.05	8.61976	23.05	3.19668	23.05	4.83438
23.06	5.11409	23.06	6.8075	23.06	8.42686	23.06	3.34209	23.06	4.78315
23.07	5.23415	23.07	6.97689	23.07	8.34427	23.07	3.21741	23.07	5.32919
23.08	5.32947	23.08	6.55243	23.08	8.80275	23.08	2.95336	23.08	5.7148
23.09	5.3747	23.09	6.43577	23.09	8.60828	23.09	2.90022	23.09	5.69575
23.1	5.41994	23.1	6.88433	23.1	8.47886	23.1	3.26831	23.1	5.06106
23.11	5.30215	23.11	6.82793	23.11	8.46828	23.11	3.56029	23.11	4.55395
23.12	5.10493	23.12	6.70635	23.12	8.65126	23.12	3.46669	23.12	4.85778
23.13	5.22668	23.13	6.89248	23.13	8.70803	23.13	3.43244	23.13	5.07242
23.14	5.54046	23.14	6.97095	23.14	8.99377	23.14	3.39148	23.14	4.82097
23.15	5.474	23.15	7.18904	23.15	8.86818	23.15	2.98979	23.15	4.79545
23.16	5.02088	23.16	7.16622	23.16	8.42987	23.16	2.91536	23.16	4.90939
23.17	5.09336	23.17	7.05052	23.17	8.31093	23.17	3.07251	23.17	5.02334
23.18	5.37766	23.18	6.73186	23.18	8.4719	23.18	3.22446	23.18	4.86567
23.19	5.34212	23.19	6.67034	23.19	8.22554	23.19	3.29031	23.19	5.11528
23.2	5.13538	23.2	7.07161	23.2	8.54632	23.2	3.17397	23.2	5.40847
23.21	5.66679	23.21	6.70097	23.21	8.53749	23.21	3.3252	23.21	4.87843
23.22	5.47321	23.22	6.66963	23.22	8.66617	23.22	3.205	23.22	4.85396
23.23	5.08769	23.23	6.86888	23.23	8.52783	23.23	3.45081	23.23	5.13082
23.24	5.32376	23.24	6.77635	23.24	8.57369	23.24	3.43327	23.24	5.09995
23.25	5.3108	23.25	6.46591	23.25	8.54441	23.25	3.52238	23.25	4.78634
23.26	5.41175	23.26	6.54206	23.26	8.71318	23.26	3.25772	23.26	4.78333
23.27	5.76599	23.27	6.8312	23.27	8.55983	23.27	2.94734	23.27	5.12345
23.28	5.45355	23.28	7.0277	23.28	8.27531	23.28	3.1253	23.28	5.19216
23.29	5.338	23.29	6.82194	23.29	8.3163	23.29	3.10429	23.29	5.03573
23.3	5.28489	23.3	6.6996	23.3	8.29812	23.3	3.10208	23.3	4.84582
23.31	5.23555	23.31	7.20962	23.31	8.33731	23.31	3.19798	23.31	4.62915
23.32	5.43576	23.32	7.08857	23.32	8.19714	23.32	3.30436	23.32	4.34779
23.33	5.72979	23.33	6.74976	23.33	8.1765	23.33	3.21133	23.33	4.7114
23.34	5.65858	23.34	6.50672	23.34	8.04656	23.34	3.15851	23.34	4.77041
23.35	5.41654	23.35	6.72283	23.35	8.26771	23.35	3.18338	23.35	4.63377
23.36	5.38956	23.36	6.95066	23.36	8.59099	23.36	3.21884	23.36	4.81249
23.37	5.63148	23.37	6.92542	23.37	8.47622	23.37	3.30393	23.37	4.77088
23.38	5.74264	23.38	6.61169	23.38	8.33945	23.38	3.13771	23.38	5.32421
23.39	5.51265	23.39	6.43628	23.39	8.2676	23.39	3.12631	23.39	5.24332
23.4	5.45724	23.4	6.58988	23.4	8.31264	23.4	3.35631	23.4	4.85548
23.41	5.44634	23.41	7.00191	23.41	8.34172	23.41	3.39304	23.41	4.64589
23.42	5.32244	23.42	7.04269	23.42	8.69159	23.42	3.12479	23.42	4.86385
23.43	5.22698	23.43	6.94351	23.43	8.77854	23.43	3.16438	23.43	4.76866
23.44	5.06495	23.44	6.69176	23.44	8.41679	23.44	3.22949	23.44	4.28028
23.45	5.33171	23.45	6.55561	23.45	8.35282	23.45	3.05744	23.45	4.84265
23.46	5.60311	23.46	6.5751	23.46	8.5389	23.46	3.47208	23.46	4.98577
23.47	5.79969	23.47	6.62575	23.47	8.82071	23.47	3.29851	23.47	4.77242
23.48	5.90951	23.48	6.67641	23.48	8.76813	23.48	3.09854	23.48	4.79239
23.49	5.74331	23.49	6.91928	23.49	8.23862	23.49	3.33217	23.49	4.80152
23.5	5.34723	23.5	6.89948	23.5	8.07962	23.5	3.19808	23.5	4.63267
23.51	5.36188	23.51	6.37353	23.51	8.38226	23.51	3.13635	23.51	4.71848
23.52	5.54141	23.52	6.26426	23.52	8.41073	23.52	3.18289	23.52	4.45027
23.53	5.35807	23.53	6.25971	23.53	7.823	23.53	3.194	23.53	4.37377
23.54	5.23597	23.54	6.49639	23.54	7.77178	23.54	3.04809	23.54	4.38352
23.55	5.19786	23.55	6.77222	23.55	8.17403	23.55	3.19968	23.55	4.31952
23.56	5.24547	23.56	6.79222	23.56	8.30137	23.56	3.37325	23.56	4.58139
23.57	5.52141	23.57	6.75086	23.57	8.65386	23.57	3.23731	23.57	4.53199
23.58	5.23492	23.58	6.95027	23.58	8.77209	23.58	3.35214	23.58	4.57721
23.59	5.17111	23.59	6.7362	23.59	8.70024	23.59	3.34573	23.59	5.00017
23.6	4.99784	23.6	6.93565	23.6	8.79147	23.6	3.32462	23.6	4.96294
23.61	5.30462	23.61	6.49481	23.61	8.58448	23.61	2.99833	23.61	4.9174
23.62	5.51584	23.62	6.2793	23.62	8.36396	23.62	2.98364	23.62	4.73536
23.63	5.21622	23.63	6.51809	23.63	8.28525	23.63	3.12422	23.63	4.4315
23.64	5.22366	23.64	6.37579	23.64	8.59441	23.64	2.96628	23.64	4.33355
23.65	5.17429	23.65	6.58689	23.65	8.74922	23.65	3.1386	23.65	4.69345
23.66	5.40616	23.66	6.60584	23.66	8.65207	23.66	3.50469	23.66	4.91709
23.67	5.39304	23.67	6.45452	23.67	8.63774	23.67	3.30863	23.67	4.53144
23.68	5.31939	23.68	6.54992	23.68	8.57258	23.68	3.1346	23.68	4.17986
23.69	5.10612	23.69	6.61607	23.69	8.27538	23.69	3.00361	23.69	4.46363
23.7	5.26115	23.7	6.63311	23.7	8.21441	23.7	3.18413	23.7	4.99538
23.71	5.52407	23.71	6.64142	23.71	8.66425	23.71	3.20517	23.71	5.19536
23.72	5.56066	23.72	6.42046	23.72	8.93337	23.72	3.32509	23.72	5.1059
23.73	5.57607	23.73	6.39677	23.73	8.7081	23.73	3.16926	23.73	5.13218
23.74	5.5456	23.74	6.60818	23.74	8.42109	23.74	3.05205	23.74	4.61045
23.75	5.20554	23.75	6.37035	23.75	8.0855	23.75	3.24172	23.75	4.28275
23.76	5.38005	23.76	5.9906	23.76	8.07016	23.76	3.26492	23.76	4.66336
23.77	5.37981	23.77	6.30329	23.77	8.18989	23.77	3.13489	23.77	4.63773
23.78	5.29675	23.78	6.90275	23.78	8.38142	23.78	2.89856	23.78	4.14408
23.79	5.07103	23.79	7.19881	23.79	8.79622	23.79	2.73285	23.79	4.30721
23.8	5.0474	23.8	7.16564	23.8	8.91721	23.8	2.79142	23.8	4.3594
23.81	5.39325	23.81	7.25753	23.81	8.44795	23.81	3.14507	23.81	4.49721
23.82	5.30587	23.82	7.17473	23.82	8.39651	23.82	2.97139	23.82	4.54929
23.83	5.43813	23.83	7.13124	23.83	8.34283	23.83	2.94448	23.83	4.59906
23.84	5.52352	23.84	6.79669	23.84	8.15895	23.84	3.20414	23.84	4.56231
23.85	5.45567	23.85	6.61607	23.85	8.46582	23.85	3.2068	23.85	4.79954
23.86	5.67126	23.86	6.6829	23.86	8.41637	23.86	2.92462	23.86	4.99187
23.87	5.64575	23.87	6.76752	23.87	8.4989	23.87	2.92043	23.87	4.5674
23.88	5.38981	23.88	6.71019	23.88	8.43205	23.88	3.19105	23.88	4.40852
23.89	5.34134	23.89	6.50033	23.89	8.46763	23.89	3.34708	23.89	4.39767
23.9	5.64669	23.9	6.34679	23.9	8.6278	23.9	2.99909	23.9	4.17213
23.91	5.70579	23.91	6.76014	23.91	9.13259	23.91	3.26849	23.91	4.04255
23.92	5.73296	23.92	6.97972	23.92	8.98046	23.92	3.32769	23.92	4.22836
23.93	5.90519	23.93	6.98752	23.93	8.36603	23.93	3.48453	23.93	4.40805
23.94	5.76905	23.94	6.71513	23.94	8.35328	23.94	3.5504	23.94	4.5964
23.95	5.45242	23.95	6.51582	23.95	8.61778	23.95	3.53653	23.95	4.70044
23.96	5.22417	23.96	6.37384	23.96	8.45167	23.96	3.5258	23.96	4.51576
23.97	5.26393	23.97	6.24597	23.97	8.39566	23.97	3.30579	23.97	4.33544
23.98	5.55451	23.98	6.49024	23.98	8.54653	23.98	3.17096	23.98	4.54231
23.99	5.52012	23.99	6.7729	23.99	8.38782	23.99	3.38861	23.99	4.87284
24	5.47654	24	6.69648	24	8.06803	24	3.46744	24	5.15208
24.01	5.58831	24.01	6.56689	24.01	8.31474	24.01	3.35062	24.01	4.72961
24.02	5.34388	24.02	6.90022	24.02	8.72627	24.02	3.09417	24.02	4.5949
24.03	5.12517	24.03	6.98324	24.03	8.474	24.03	3.16421	24.03	4.74923
24.04	5.41386	24.04	6.75695	24.04	8.31614	24.04	3.28784	24.04	4.52032
24.05	5.32886	24.05	6.82987	24.05	8.51138	24.05	3.62015	24.05	4.02914
24.06	5.31448	24.06	6.72479	24.06	8.23572	24.06	3.40963	24.06	4.18135
24.07	5.56162	24.07	6.25817	24.07	8.38393	24.07	3.1029	24.07	4.85948
24.08	5.47032	24.08	6.22087	24.08	8.81188	24.08	3.39325	24.08	5.01001
24.09	5.35017	24.09	6.14962	24.09	8.95633	24.09	3.62981	24.09	4.79576
24.1	5.39991	24.1	6.23665	24.1	8.6125	24.1	3.45117	24.1	4.71368
24.11	5.31695	24.11	6.91988	24.11	8.53607	24.11	3.33596	24.11	4.73795
24.12	5.33809	24.12	7.0235	24.12	8.48312	24.12	3.15493	24.12	4.72745
24.13	5.69001	24.13	6.95948	24.13	8.21519	24.13	3.05205	24.13	4.71368
24.14	5.6755	24.14	7.09304	24.14	8.34594	24.14	3.1649	24.14	4.61698
24.15	5.46774	24.15	7.01959	24.15	8.16581	24.15	3.38728	24.15	4.58577
24.16	5.53916	24.16	6.73657	24.16	7.83011	24.16	3.41038	24.16	4.40673
24.17	5.54195	24.17	6.45548	24.17	8.15248	24.17	3.32648	24.17	4.12696
24.18	5.32862	24.18	6.52296	24.18	8.81431	24.18	3.39029	24.18	4.31805
24.19	5.45769	24.19	6.552	24.19	8.75791	24.19	3.44243	24.19	4.31747
24.2	5.31962	24.2	6.88259	24.2	8.52092	24.2	3.50961	24.2	4.19552
24.21	5.1752	24.21	7.4172	24.21	8.59129	24.21	3.19104	24.21	4.37315
24.22	4.87015	24.22	7.15796	24.22	8.84946	24.22	3.04808	24.22	4.53345
24.23	5.05551	24.23	6.91084	24.23	8.76909	24.23	3.2883	24.23	4.77667
24.24	5.44463	24.24	6.82478	24.24	8.38249	24.24	3.5406	24.24	4.95148
24.25	5.40384	24.25	6.79995	24.25	8.59755	24.25	3.59762	24.25	5.28958
24.26	5.63117	24.26	6.72364	24.26	8.85115	24.26	3.16222	24.26	5.28356
24.27	5.78907	24.27	6.79356	24.27	8.85408	24.27	2.82133	24.27	4.9084
24.28	5.78624	24.28	6.58465	24.28	8.44098	24.28	2.92326	24.28	4.51433
24.29	5.55478	24.29	6.39747	24.29	8.24274	24.29	2.77312	24.29	4.82195
24.3	5.57909	24.3	6.57737	24.3	8.80722	24.3	2.73669	24.3	4.90443
24.31	5.47039	24.31	6.28221	24.31	8.81968	24.31	2.75948	24.31	4.88428
24.32	5.37014	24.32	6.03305	24.32	8.22738	24.32	2.77673	24.32	4.70566
24.33	5.59791	24.33	6.11166	24.33	8.30927	24.33	2.9357	24.33	4.46731
24.34	5.5165	24.34	6.37963	24.34	8.45012	24.34	3.01656	24.34	4.36248
24.35	5.49932	24.35	6.76558	24.35	8.30983	24.35	3.14829	24.35	4.28652
24.36	5.65229	24.36	6.93592	24.36	8.42355	24.36	3.33912	24.36	4.04616
24.37	5.84385	24.37	6.77357	24.37	8.37081	24.37	3.36315	24.37	4.17338
24.38	5.80503	24.38	6.60429	24.38	8.25504	24.38	3.27036	24.38	4.2867
24.39	5.86611	24.39	6.56537	24.39	8.0246	24.39	3.31684	24.39	4.21074
24.4	5.61937	24.4	6.67441	24.4	8.13668	24.4	3.37145	24.4	4.29828
24.41	5.35437	24.41	6.50948	24.41	8.85274	24.41	3.08834	24.41	4.5815
24.42	5.23616	24.42	6.5956	24.42	9.0137	24.42	2.7796	24.42	5.01652
24.43	5.40522	24.43	6.89795	24.43	8.58498	24.43	2.80575	24.43	4.95195
24.44	5.73942	24.44	6.77941	24.44	8.34571	24.44	3.35177	24.44	4.65032
24.45	5.79357	24.45	6.7033	24.45	8.36164	24.45	3.37378	24.45	4.63123
24.46	5.69428	24.46	6.61921	24.46	8.63803	24.46	3.36705	24.46	4.62933
24.47	5.64515	24.47	6.54002	24.47	8.47618	24.47	3.2619	24.47	4.43768
24.48	5.4987	24.48	6.60166	24.48	8.19696	24.48	3.07988	24.48	4.01006
24.49	5.45115	24.49	6.48755	24.49	8.06266	24.49	3.09513	24.49	4.10133
24.5	5.43668	24.5	6.55696	24.5	8.38393	24.5	3.18756	24.5	4.43379
24.51	5.58807	24.51	6.69746	24.51	8.31014	24.51	2.92873	24.51	4.36254
24.52	5.88209	24.52	7.02394	24.52	7.8267	24.52	3.01155	24.52	4.41838
24.53	5.90281	24.53	7.02551	24.53	7.95046	24.53	3.3654	24.53	4.56951
24.54	5.5398	24.54	7.00188	24.54	8.22221	24.54	3.26397	24.54	4.66839
24.55	5.56006	24.55	6.87396	24.55	8.06778	24.55	3.18712	24.55	4.71368
24.56	5.58172	24.56	6.33134	24.56	8.12157	24.56	3.2935	24.56	4.48515
24.57	5.25586	24.57	6.24102	24.57	8.27462	24.57	3.42118	24.57	4.35637
24.58	5.21517	24.58	6.48416	24.58	8.32252	24.58	3.39281	24.58	4.43993
24.59	5.29675	24.59	6.62608	24.59	8.42783	24.59	3.18723	24.59	4.57664
24.6	5.35089	24.6	6.42428	24.6	8.54287	24.6	3.0451	24.6	4.47857
24.61	5.44136	24.61	6.15525	24.61	8.38107	24.61	3.1225	24.61	4.37156
24.62	5.50483	24.62	6.24999	24.62	8.43163	24.62	3.10937	24.62	4.5302
24.63	5.4692	24.63	6.57387	24.63	8.41475	24.63	2.9464	24.63	4.54713
24.64	5.44603	24.64	6.94353	24.64	8.57428	24.64	2.748	24.64	4.64381
24.65	5.41489	24.65	6.57096	24.65	8.62114	24.65	2.91451	24.65	4.75169
24.66	5.26652	24.66	6.57118	24.66	8.73245	24.66	3.10857	24.66	4.66154
24.67	5.11657	24.67	6.72882	24.67	8.8265	24.67	3.37516	24.67	5.00474
24.68	5.25775	24.68	6.78666	24.68	8.68379	24.68	3.25515	24.68	5.21647
24.69	5.77484	24.69	6.73487	24.69	8.49219	24.69	3.1568	24.69	4.721
24.7	5.76349	24.7	6.31265	24.7	8.131	24.7	3.29226	24.7	4.49921
24.71	5.11531	24.71	6.06882	24.71	8.18823	24.71	3.12704	24.71	4.87493
24.72	5.15806	24.72	6.23722	24.72	8.61934	24.72	3.16884	24.72	5.16086
24.73	5.35678	24.73	6.45187	24.73	8.7268	24.73	3.40464	24.73	4.94007
24.74	5.30612	24.74	6.85645	24.74	8.25576	24.74	3.22827	24.74	4.99682
24.75	5.46901	24.75	7.14222	24.75	7.95819	24.75	3.21824	24.75	5.12534
24.76	5.81595	24.76	6.66995	24.76	7.86011	24.76	3.43968	24.76	4.76051
24.77	5.90976	24.77	6.37107	24.77	7.90234	24.77	3.22339	24.77	4.43486
24.78	5.55919	24.78	6.3985	24.78	8.02408	24.78	2.9545	24.78	4.48235
24.79	5.34202	24.79	6.56498	24.79	8.30521	24.79	3.11665	24.79	4.5395
24.8	5.57883	24.8	6.75105	24.8	8.41589	24.8	3.2031	24.8	4.54571
24.81	5.68378	24.81	6.63168	24.81	8.1292	24.81	3.22031	24.81	4.51751
24.82	5.54446	24.82	6.38246	24.82	8.1249	24.82	3.18271	24.82	4.30936
24.83	5.34685	24.83	6.46257	24.83	8.28746	24.83	3.12303	24.83	4.24749
24.84	5.22532	24.84	6.7665	24.84	8.12383	24.84	3.41013	24.84	4.3834
24.85	5.33683	24.85	6.79252	24.85	7.96833	24.85	3.57891	24.85	4.27211
24.86	5.68037	24.86	6.57141	24.86	8.31729	24.86	3.36486	24.86	4.07777
24.87	5.62822	24.87	6.62441	24.87	8.44351	24.87	3.27033	24.87	4.29189
24.88	5.68929	24.88	6.62631	24.88	8.30041	24.88	3.38203	24.88	4.2672
24.89	5.68085	24.89	6.88904	24.89	8.11855	24.89	3.27955	24.89	3.99642
24.9	5.57168	24.9	7.07579	24.9	8.00614	24.9	3.03653	24.9	4.0025
24.91	5.88882	24.91	6.67366	24.91	8.17067	24.91	2.84408	24.91	4.26315
24.92	5.77549	24.92	6.52911	24.92	8.12949	24.92	3.03165	24.92	4.30101
24.93	5.62639	24.93	6.86185	24.93	8.06082	24.93	3.16877	24.93	4.43631
24.94	5.65263	24.94	7.07588	24.94	8.04741	24.94	3.00176	24.94	4.46975
24.95	5.53642	24.95	6.78057	24.95	8.08792	24.95	2.91009	24.95	4.34995
24.96	5.47784	24.96	6.66957	24.96	8.24524	24.96	3.27282	24.96	4.22562
24.97	5.50351	24.97	6.71067	24.97	8.15466	24.97	3.60926	24.97	4.03571
24.98	5.7666	24.98	6.62371	24.98	8.27439	24.98	3.47453	24.98	4.40536
24.99	6.06836	24.99	6.3901	24.99	8.47513	24.99	3.13534	24.99	4.64424
25	6.01636	25	6.35031	25	8.32317	25	3.02113	25	4.38996
25.01	5.58895	25.01	6.55293	25.01	8.3195	25.01	3.05205	25.01	4.23609
25.02	5.27833	25.02	6.65569	25.02	8.56203	25.02	2.95218	25.02	4.04835
25.03	5.29245	25.03	6.58129	25.03	8.50219	25.03	2.79483	25.03	4.02221
25.04	5.44364	25.04	6.57157	25.04	8.51365	25.04	2.63308	25.04	4.19079
25.05	5.43433	25.05	6.65868	25.05	8.83083	25.05	2.73416	25.05	4.25752
25.06	5.56728	25.06	6.77721	25.06	8.58661	25.06	2.81504	25.06	4.59779
25.07	5.82799	25.07	6.70261	25.07	8.06896	25.07	2.80778	25.07	4.8445
25.08	5.79429	25.08	6.63314	25.08	7.8434	25.08	2.93809	25.08	4.50967
25.09	5.57813	25.09	6.49735	25.09	7.8438	25.09	2.97703	25.09	4.44806
25.1	5.35196	25.1	6.60223	25.1	7.9796	25.1	3.20214	25.1	4.5785
25.11	5.37717	25.11	6.79351	25.11	8.12063	25.11	3.36752	25.11	4.20279
25.12	5.44019	25.12	6.63891	25.12	8.14735	25.12	3.35564	25.12	4.10508
25.13	5.47259	25.13	6.64097	25.13	7.79424	25.13	3.11604	25.13	4.36274
25.14	5.26036	25.14	6.58869	25.14	7.93747	25.14	3.06703	25.14	4.23747
25.15	5.26014	25.15	6.60388	25.15	8.28304	25.15	3.31153	25.15	3.83667
25.16	5.44504	25.16	6.45205	25.16	8.10885	25.16	3.23092	25.16	3.90068
25.17	5.34311	25.17	6.06846	25.17	7.98458	25.17	3.10706	25.17	4.16822
25.18	5.30123	25.18	6.26589	25.18	8.21685	25.18	2.98654	25.18	4.28216
25.19	5.41653	25.19	6.55393	25.19	8.17928	25.19	2.89407	25.19	4.3961
25.2	5.56463	25.2	6.39876	25.2	8.05865	25.2	3.12391	25.2	4.44759
25.21	5.5125	25.21	6.31664	25.21	8.03647	25.21	3.3587	25.21	4.65548
25.22	5.49645	25.22	6.29337	25.22	8.12614	25.22	3.11626	25.22	4.7447
25.23	5.51902	25.23	6.2082	25.23	8.44187	25.23	3.12614	25.23	4.38551
25.24	5.49016	25.24	6.19894	25.24	8.39662	25.24	3.45187	25.24	4.14348
25.25	5.40205	25.25	6.44471	25.25	8.07856	25.25	3.27885	25.25	4.22613
25.26	5.25797	25.26	6.8065	25.26	7.86714	25.26	3.12909	25.26	4.2749
25.27	5.46377	25.27	6.83572	25.27	7.69949	25.27	3.30938	25.27	4.13394
25.28	5.41215	25.28	6.66053	25.28	7.73932	25.28	3.19574	25.28	3.92661
25.29	5.4648	25.29	6.33056	25.29	8.14909	25.29	3.11241	25.29	4.1063
25.3	5.67978	25.3	6.27314	25.3	8.42656	25.3	3.23228	25.3	4.70258
25.31	5.5736	25.31	6.57708	25.31	8.39888	25.31	3.20765	25.31	5.01779
25.32	5.64651	25.32	6.47215	25.32	8.04351	25.32	3.08219	25.32	4.64991
25.33	5.58984	25.33	6.39726	25.33	7.99804	25.33	3.26421	25.33	4.41517
25.34	5.37191	25.34	6.58261	25.34	7.9795	25.34	3.66812	25.34	4.54672
25.35	5.57376	25.35	6.62785	25.35	7.77757	25.35	3.8328	25.35	4.5793
25.36	5.52868	25.36	6.57544	25.36	8.02257	25.36	3.62424	25.36	4.68349
25.37	5.00696	25.37	6.33719	25.37	8.07961	25.37	3.19632	25.37	4.42471
25.38	4.76555	25.38	6.4433	25.38	7.75549	25.38	2.92437	25.38	3.80177
25.39	4.90854	25.39	6.66516	25.39	7.86631	25.39	2.95009	25.39	3.67676
25.4	5.0732	25.4	6.50684	25.4	7.86022	25.4	2.97888	25.4	4.10408
25.41	5.21166	25.41	6.4148	25.41	7.77364	25.41	2.77628	25.41	4.69396
25.42	5.48843	25.42	6.59961	25.42	8.06389	25.42	2.75765	25.42	4.5573
25.43	5.77853	25.43	6.68924	25.43	8.12055	25.43	2.94961	25.43	4.04089
25.44	5.81363	25.44	6.53444	25.44	8.13127	25.44	2.96039	25.44	4.07583
25.45	5.7137	25.45	6.35852	25.45	8.24712	25.45	2.94747	25.45	3.9392
25.46	5.49111	25.46	6.33985	25.46	8.09334	25.46	2.98107	25.46	3.96717
25.47	5.22432	25.47	6.46778	25.47	8.14817	25.47	3.01833	25.47	4.35921
25.48	5.18576	25.48	6.47359	25.48	8.37942	25.48	3.08925	25.48	4.62508
25.49	5.48946	25.49	6.29389	25.49	8.16274	25.49	3.06731	25.49	4.55276
25.5	5.56126	25.5	6.43679	25.5	7.83403	25.5	3.23907	25.5	4.3517
25.51	5.49259	25.51	6.81223	25.51	8.19261	25.51	3.57201	25.51	4.21457
25.52	5.46228	25.52	6.97201	25.52	8.6054	25.52	3.54299	25.52	4.26384
25.53	5.36466	25.53	6.81178	25.53	8.44337	25.53	3.25932	25.53	4.42934
25.54	5.69368	25.54	7.02303	25.54	8.74175	25.54	3.39937	25.54	4.19105
25.55	6.10404	25.55	7.04809	25.55	8.87098	25.55	3.52661	25.55	4.07162
25.56	5.99136	25.56	6.5723	25.56	8.10927	25.56	3.44366	25.56	4.20116
25.57	5.61934	25.57	6.25614	25.57	7.72088	25.57	3.36792	25.57	4.23914
25.58	5.5019	25.58	6.3052	25.58	8.07474	25.58	3.17347	25.58	4.29673
25.59	5.47581	25.59	6.61985	25.59	8.23064	25.59	3.06926	25.59	4.25525
25.6	5.37502	25.6	6.72978	25.6	8.22457	25.6	3.17975	25.6	4.35736
25.61	5.4582	25.61	6.41825	25.61	8.19473	25.61	3.26404	25.61	4.38705
25.62	5.61477	25.62	6.03054	25.62	8.31141	25.62	3.22949	25.62	4.08222
25.63	5.6705	25.63	6.24285	25.63	8.36182	25.63	3.35657	25.63	3.93484
25.64	5.60064	25.64	6.50119	25.64	8.03876	25.64	3.45979	25.64	3.85634
25.65	5.58081	25.65	6.58029	25.65	8.0085	25.65	3.29768	25.65	3.82149
25.66	5.38282	25.66	6.69212	25.66	8.15039	25.66	3.32109	25.66	3.97413
25.67	5.36836	25.67	6.47314	25.67	8.27138	25.67	3.38775	25.67	4.10609
25.68	5.947	25.68	6.42836	25.68	8.41434	25.68	3.10243	25.68	4.39418
25.69	6.06344	25.69	6.62924	25.69	8.36445	25.69	2.87415	25.69	4.63765
25.7	5.43943	25.7	6.48733	25.7	8.26981	25.7	2.875	25.7	4.33012
25.71	5.15059	25.71	6.42704	25.71	8.37871	25.71	2.80261	25.71	3.9335
25.72	5.38836	25.72	6.57835	25.72	8.26811	25.72	2.876	25.72	4.10756
25.73	5.63699	25.73	6.65433	25.73	8.24703	25.73	2.99849	25.73	4.52455
25.74	5.70399	25.74	6.84489	25.74	8.48576	25.74	3.15947	25.74	4.65658
25.75	5.72702	25.75	6.79294	25.75	8.68973	25.75	3.06895	25.75	4.42799
25.76	5.87405	25.76	6.85718	25.76	8.55714	25.76	3.10566	25.76	4.10534
25.77	5.7609	25.77	6.84437	25.77	8.13805	25.77	3.46016	25.77	4.33335
25.78	5.56838	25.78	6.33775	25.78	8.22138	25.78	3.19465	25.78	4.69463
25.79	5.65857	25.79	6.23533	25.79	8.33016	25.79	3.13985	25.79	4.77048
25.8	5.58066	25.8	6.19874	25.8	8.1742	25.8	3.28323	25.8	4.56313
25.81	5.46611	25.81	6.1337	25.81	8.20927	25.81	3.14116	25.81	4.18233
25.82	5.60162	25.82	6.39912	25.82	8.12751	25.82	3.24579	25.82	3.89793
25.83	5.59199	25.83	6.57791	25.83	8.30204	25.83	3.51226	25.83	3.89456
25.84	5.61225	25.84	6.29031	25.84	8.54681	25.84	3.4972	25.84	4.1613
25.85	5.51483	25.85	5.99484	25.85	8.30763	25.85	3.37145	25.85	4.38869
25.86	5.39701	25.86	6.25718	25.86	8.07956	25.86	3.31905	25.86	4.44879
25.87	5.71175	25.87	6.43996	25.87	8.04104	25.87	3.28241	25.87	4.40891
25.88	5.93055	25.88	6.33772	25.88	8.38415	25.88	3.30047	25.88	4.52216
25.89	5.8419	25.89	6.32429	25.89	8.47782	25.89	3.26572	25.89	4.58103
25.9	5.67203	25.9	6.34962	25.9	7.83637	25.9	3.14277	25.9	4.26438
25.91	5.56893	25.91	6.36258	25.91	7.6051	25.91	3.29444	25.91	3.95341
25.92	5.58984	25.92	6.38727	25.92	8.01345	25.92	3.58346	25.92	3.9349
25.93	5.86739	25.93	6.62279	25.93	8.09301	25.93	3.65438	25.93	4.06325
25.94	5.65023	25.94	6.67197	25.94	8.23811	25.94	3.60473	25.94	3.97967
25.95	5.34737	25.95	6.59986	25.95	8.26564	25.95	3.30708	25.95	3.83583
25.96	5.65522	25.96	6.54583	25.96	7.84383	25.96	3.12187	25.96	4.06372
25.97	5.47704	25.97	6.55839	25.97	7.98301	25.97	3.26132	25.97	4.23655
25.98	5.29185	25.98	6.76816	25.98	8.0636	25.98	3.26883	25.98	4.11233
25.99	5.45435	25.99	6.81694	25.99	7.69814	25.99	3.31218	25.99	3.95197
26	5.66264	26	6.73565	26	7.8519	26	3.47791	26	4.24701
26.01	5.90605	26.01	6.67579	26.01	7.99958	26.01	3.10362	26.01	4.61473
26.02	5.87736	26.02	6.75603	26.02	7.9082	26.02	2.95191	26.02	4.62272
26.03	5.82718	26.03	6.91234	26.03	8.26737	26.03	3.17863	26.03	4.3965
26.04	5.83026	26.04	6.98891	26.04	8.62826	26.04	3.05533	26.04	4.43879
26.05	5.66544	26.05	6.73683	26.05	8.66475	26.05	3.15	26.05	4.4748
26.06	5.58764	26.06	6.79548	26.06	8.75704	26.06	3.3191	26.06	4.13297
26.07	5.75555	26.07	6.88939	26.07	8.39032	26.07	3.2163	26.07	3.89932
26.08	5.81978	26.08	6.73081	26.08	7.77279	26.08	3.07262	26.08	3.91136
26.09	5.57954	26.09	6.74143	26.09	8.00911	26.09	2.94947	26.09	4.15312
26.1	5.37534	26.1	6.62466	26.1	8.42494	26.1	3.05877	26.1	4.33355
26.11	5.24872	26.11	6.60723	26.11	8.20055	26.11	3.24827	26.11	4.29774
26.12	5.31648	26.12	6.76816	26.12	7.7314	26.12	3.0293	26.12	4.0967
26.13	5.51528	26.13	6.56596	26.13	7.57024	26.13	3.05341	26.13	3.96891
26.14	5.48701	26.14	6.46784	26.14	7.84867	26.14	3.35258	26.14	4.02944
26.15	5.67127	26.15	6.71088	26.15	7.93236	26.15	3.38804	26.15	4.22494
26.16	5.84001	26.16	6.64141	26.16	7.64338	26.16	3.40694	26.16	4.39436
26.17	5.87165	26.17	6.45044	26.17	7.61442	26.17	3.44	26.17	4.03251
26.18	5.49743	26.18	6.54649	26.18	7.7759	26.18	3.49442	26.18	3.77569
26.19	5.19322	26.19	6.40611	26.19	7.75874	26.19	3.41457	26.19	4.01853
26.2	5.39778	26.2	6.21665	26.2	7.90552	26.2	2.90587	26.2	3.75882
26.21	5.7763	26.21	6.476	26.21	8.1943	26.21	2.56362	26.21	3.60317
26.22	6.10815	26.22	6.76038	26.22	8.23478	26.22	2.97565	26.22	4.20199
26.23	5.60215	26.23	7.03307	26.23	8.16665	26.23	3.30047	26.23	4.23741
26.24	5.34651	26.24	7.31771	26.24	8.12407	26.24	3.15358	26.24	4.13128
26.25	5.45594	26.25	7.27596	26.25	7.99591	26.25	3.04623	26.25	4.31298
26.26	5.37973	26.26	6.7841	26.26	7.82536	26.26	2.96042	26.26	4.28129
26.27	5.46749	26.27	6.44806	26.27	8.0576	26.27	2.84929	26.27	4.13258
26.28	5.5482	26.28	6.48933	26.28	8.38341	26.28	3.12379	26.28	4.1162
26.29	5.74144	26.29	6.54708	26.29	8.29774	26.29	3.31979	26.29	4.20218
26.3	5.53117	26.3	6.56996	26.3	8.22194	26.3	3.36503	26.3	4.28522
26.31	5.17121	26.31	6.74482	26.31	8.33305	26.31	3.42631	26.31	4.42683
26.32	5.49126	26.32	6.95274	26.32	8.15259	26.32	3.47126	26.32	4.20645
26.33	5.81146	26.33	7.11031	26.33	7.87376	26.33	3.24394	26.33	4.10451
26.34	5.64729	26.34	7.03572	26.34	7.86148	26.34	3.1149	26.34	4.36787
26.35	5.6251	26.35	6.53362	26.35	8.09254	26.35	3.39095	26.35	4.27256
26.36	5.78	26.36	6.52097	26.36	7.99309	26.36	3.29165	26.36	4.08837
26.37	6.05106	26.37	6.69312	26.37	7.51652	26.37	3.36923	26.37	3.69207
26.38	6.07433	26.38	6.69394	26.38	7.43238	26.38	3.55258	26.38	3.5377
26.39	5.65837	26.39	6.43801	26.39	7.83133	26.39	3.57688	26.39	3.96639
26.4	5.67708	26.4	6.42502	26.4	8.11569	26.4	3.40194	26.4	4.11426
26.41	5.61818	26.41	6.84767	26.41	8.17916	26.41	3.10335	26.41	4.01631
26.42	5.46279	26.42	7.03004	26.42	7.95547	26.42	3.13881	26.42	3.89855
26.43	5.83464	26.43	6.75137	26.43	7.94456	26.43	3.14277	26.43	3.96624
26.44	6.24197	26.44	6.57695	26.44	8.46331	26.44	3.10731	26.44	3.60366
26.45	6.06569	26.45	6.59844	26.45	8.51106	26.45	3.30717	26.45	3.66006
26.46	5.66625	26.46	6.75698	26.46	8.23456	26.46	3.55307	26.46	4.17255
26.47	5.68426	26.47	6.67584	26.47	8.15173	26.47	3.6228	26.47	4.10687
26.48	5.64898	26.48	6.52387	26.48	7.83651	26.48	3.68384	26.48	3.86528
26.49	5.68594	26.49	6.31632	26.49	7.80555	26.49	3.39757	26.49	3.85138
26.5	5.78911	26.5	6.24857	26.5	8.29556	26.5	3.17405	26.5	4.14839
26.51	5.89935	26.51	6.25182	26.51	8.71639	26.51	3.31806	26.51	4.38115
26.52	5.92647	26.52	6.27491	26.52	8.38281	26.52	3.47791	26.52	4.16291
26.53	5.88235	26.53	6.52243	26.53	8.32422	26.53	3.35434	26.53	3.92524
26.54	5.82925	26.54	6.63144	26.54	8.46689	26.54	3.07067	26.54	3.80634
26.55	5.64832	26.55	6.75044	26.55	8.09951	26.55	3.04856	26.55	3.86223
26.56	5.58492	26.56	6.54124	26.56	7.78326	26.56	3.32163	26.56	3.99142
26.57	5.74381	26.57	6.47321	26.57	7.70106	26.57	3.38112	26.57	4.25408
26.58	5.80724	26.58	6.89534	26.58	7.63625	26.58	3.11693	26.58	4.59964
26.59	5.77235	26.59	6.71281	26.59	7.62261	26.59	2.98146	26.59	4.33802
26.6	5.82378	26.6	6.44605	26.6	7.72551	26.6	3.22967	26.6	3.94247
26.61	5.8012	26.61	6.66674	26.61	7.88285	26.61	3.2346	26.61	3.90995
26.62	5.73355	26.62	6.95243	26.62	8.11524	26.62	3.05205	26.62	4.05094
26.63	5.5717	26.63	7.05847	26.63	8.31806	26.63	3.08234	26.63	4.19771
26.64	5.49755	26.64	6.7616	26.64	8.54854	26.64	3.03234	26.64	4.26808
26.65	5.49992	26.65	6.57297	26.65	8.81573	26.65	3.0911	26.65	4.26892
26.66	5.59102	26.66	6.4179	26.66	8.38824	26.66	3.50155	26.66	4.16536
26.67	5.64851	26.67	6.28653	26.67	8.1057	26.67	3.69629	26.67	4.3044
26.68	5.87028	26.68	6.22228	26.68	8.19957	26.68	3.64037	26.68	4.49149
26.69	6.19998	26.69	6.41232	26.69	8.23431	26.69	3.54506	26.69	4.27129
26.7	6.19278	26.7	6.74018	26.7	8.24571	26.7	3.36776	26.7	4.20538
26.71	5.94957	26.71	6.45388	26.71	8.43906	26.71	3.22027	26.71	4.43163
26.72	5.80508	26.72	6.49972	26.72	8.32163	26.72	3.06928	26.72	4.09097
26.73	5.56838	26.73	7.14058	26.73	8.37398	26.73	3.03463	26.73	3.72879
26.74	5.74788	26.74	7.15436	26.74	8.31547	26.74	3.1437	26.74	3.80764
26.75	6.12102	26.75	6.80198	26.75	7.98819	26.75	3.01956	26.75	3.89001
26.76	6.08573	26.76	6.81657	26.76	7.90217	26.76	2.8746	26.76	4.17806
26.77	5.71963	26.77	6.94129	26.77	7.69968	26.77	2.91877	26.77	4.14433
26.78	5.59491	26.78	6.88701	26.78	7.68226	26.78	3.01045	26.78	3.76723
26.79	5.63384	26.79	6.62156	26.79	8.20364	26.79	3.03739	26.79	3.6898
26.8	5.72683	26.8	6.37148	26.8	8.21619	26.8	2.95804	26.8	3.73867
26.81	5.65234	26.81	6.63516	26.81	7.98656	26.81	2.9914	26.81	3.75877
26.82	5.53645	26.82	6.91038	26.82	7.71849	26.82	3.11481	26.82	3.80615
26.83	5.52311	26.83	6.50641	26.83	7.81669	26.83	2.96481	26.83	3.63373
26.84	5.68043	26.84	6.32225	26.84	7.8504	26.84	2.92617	26.84	3.65791
26.85	5.94486	26.85	6.54407	26.85	7.95857	26.85	3.09548	26.85	3.78737
26.86	5.80493	26.86	6.79261	26.86	8.13678	26.86	3.15851	26.86	4.01667
26.87	5.46793	26.87	6.61448	26.87	7.90652	26.87	3.3027	26.87	4.15773
26.88	5.51577	26.88	6.69007	26.88	7.9867	26.88	3.48463	26.88	4.09827
26.89	5.62178	26.89	6.92935	26.89	7.9291	26.89	3.24142	26.89	4.35879
26.9	5.46392	26.9	6.70141	26.9	8.00241	26.9	2.95991	26.9	4.50685
26.91	5.45553	26.91	6.7594	26.91	8.17393	26.91	3.08115	26.91	4.04312
26.92	5.75061	26.92	6.99605	26.92	8.12575	26.92	3.22949	26.92	3.98512
26.93	5.98912	26.93	6.91009	26.93	8.01561	26.93	3.22949	26.93	4.20381
26.94	5.53193	26.94	6.79343	26.94	7.91022	26.94	3.22949	26.94	3.92298
26.95	5.06135	26.95	6.6718	26.95	7.83834	26.95	3.21532	26.95	4.0596
26.96	5.2643	26.96	6.76799	26.96	7.94344	26.96	3.2223	26.96	4.42446
26.97	5.47398	26.97	6.67281	26.97	8.08295	26.97	3.40614	26.97	4.53139
26.98	5.31472	26.98	6.42334	26.98	8.18727	26.98	3.47902	26.98	4.51578
26.99	5.3241	26.99	6.65949	26.99	8.27574	26.99	3.09632	26.99	4.62185
27	5.52933	27	7.12653	27	8.39567	27	2.83911	27	4.7287
27.01	5.92099	27.01	7.19589	27.01	8.50482	27.01	3.00705	27.01	4.54184
27.02	5.82441	27.02	7.17584	27.02	8.00103	27.02	3.48841	27.02	4.02506
27.03	5.72433	27.03	7.3232	27.03	8.15246	27.03	3.69347	27.03	4.1283
27.04	6.0015	27.04	6.97409	27.04	8.49198	27.04	3.53353	27.04	4.79637
27.05	5.93467	27.05	6.87164	27.05	8.76273	27.05	3.606	27.05	4.70227
27.06	5.4117	27.06	7.05257	27.06	8.55933	27.06	3.4598	27.06	4.40311
27.07	5.18371	27.07	6.93286	27.07	7.96337	27.07	3.18211	27.07	4.37793
27.08	5.60838	27.08	6.84274	27.08	7.79157	27.08	3.06583	27.08	4.4033
27.09	5.88528	27.09	7.156	27.09	8.09363	27.09	3.08754	27.09	4.36301
27.1	5.89403	27.1	7.45022	27.1	8.13079	27.1	3.33452	27.1	4.39488
27.11	5.87299	27.11	7.15959	27.11	7.83628	27.11	3.71265	27.11	4.54754
27.12	5.85223	27.12	6.89491	27.12	7.64467	27.12	3.71817	27.12	4.60823
27.13	5.7862	27.13	6.76834	27.13	7.80293	27.13	3.69367	27.13	4.34512
27.14	5.53897	27.14	6.61394	27.14	8.15398	27.14	3.40758	27.14	4.31078
27.15	5.54176	27.15	6.70181	27.15	7.79533	27.15	3.12303	27.15	3.94223
27.16	5.75928	27.16	6.72714	27.16	7.59199	27.16	3.06887	27.16	3.75785
27.17	5.80773	27.17	6.77176	27.17	8.03337	27.17	2.80545	27.17	3.80308
27.18	5.61278	27.18	6.70333	27.18	8.61727	27.18	2.70842	27.18	4.09249
27.19	5.6463	27.19	6.50507	27.19	8.74366	27.19	3.17794	27.19	4.27192
27.2	5.83393	27.2	6.566	27.2	8.14233	27.2	3.29482	27.2	4.19492
27.21	5.6897	27.21	6.73037	27.21	8.0314	27.21	3.09221	27.21	4.1585
27.22	5.69326	27.22	6.61223	27.22	8.38966	27.22	3.25202	27.22	4.25709
27.23	5.87965	27.23	6.46419	27.23	8.23664	27.23	3.46025	27.23	4.18166
27.24	5.71285	27.24	6.75546	27.24	7.90133	27.24	3.32284	27.24	4.11519
27.25	5.62423	27.25	6.71462	27.25	7.93669	27.25	2.87925	27.25	3.77258
27.26	5.8438	27.26	6.45493	27.26	8.34703	27.26	2.92697	27.26	3.88704
27.27	5.57944	27.27	6.39678	27.27	8.5307	27.27	3.28644	27.27	3.88181
27.28	5.71192	27.28	6.5212	27.28	8.27196	27.28	3.42925	27.28	3.75583
27.29	5.82324	27.29	6.44238	27.29	7.93689	27.29	3.39379	27.29	3.5057
27.3	5.83656	27.3	6.38132	27.3	8.02646	27.3	3.38456	27.3	3.78978
27.31	5.83281	27.31	6.73105	27.31	8.14621	27.31	3.49853	27.31	4.0855
27.32	5.67922	27.32	7.22852	27.32	8.07198	27.32	3.4726	27.32	4.15353
27.33	5.54491	27.33	7.1484	27.33	7.70881	27.33	3.19759	27.33	4.17522
27.34	5.42045	27.34	6.93493	27.34	7.52673	27.34	3.18702	27.34	4.22594
27.35	5.55225	27.35	6.60241	27.35	7.82443	27.35	3.25946	27.35	3.98049
27.36	5.54958	27.36	6.73143	27.36	8.55137	27.36	3.7104	27.36	3.74949
27.37	5.38523	27.37	6.93637	27.37	8.81244	27.37	3.62314	27.37	3.78061
27.38	5.65647	27.38	7.1069	27.38	8.33376	27.38	3.16826	27.38	3.80845
27.39	5.99608	27.39	6.99463	27.39	7.9705	27.39	3.16155	27.39	3.92116
27.4	5.90735	27.4	6.59429	27.4	8.47083	27.4	3.127	27.4	4.23748
27.41	5.49684	27.41	6.38696	27.41	8.59282	27.41	3.03505	27.41	4.06745
27.42	5.39367	27.42	6.81128	27.42	8.08479	27.42	3.27051	27.42	3.99916
27.43	5.53504	27.43	7.15893	27.43	7.98534	27.43	3.30517	27.43	3.82288
27.44	5.60528	27.44	6.92379	27.44	7.82803	27.44	3.07226	27.44	3.73892
27.45	5.2724	27.45	7.1733	27.45	7.85194	27.45	3.03171	27.45	3.83115
27.46	5.35201	27.46	7.44321	27.46	7.98054	27.46	3.18617	27.46	4.02105
27.47	5.22228	27.47	6.70112	27.47	7.70446	27.47	3.22487	27.47	3.92756
27.48	5.41182	27.48	6.71747	27.48	7.49077	27.48	3.12524	27.48	3.53526
27.49	5.64022	27.49	6.90554	27.49	7.83691	27.49	3.03101	27.49	3.80387
27.5	5.52311	27.5	7.31233	27.5	7.73126	27.5	2.84522	27.5	4.13476
27.51	5.61861	27.51	7.19551	27.51	7.80802	27.51	3.13939	27.51	3.98639
27.52	5.81856	27.52	6.537	27.52	8.23403	27.52	3.28802	27.52	4.32418
27.53	5.90224	27.53	6.32195	27.53	8.17161	27.53	3.2774	27.53	4.34119
27.54	5.91262	27.54	6.85902	27.54	7.78317	27.54	3.32525	27.54	4.14348
27.55	5.85779	27.55	7.24661	27.55	7.9479	27.55	3.29731	27.55	4.05083
27.56	6.10947	27.56	7.3899	27.56	8.1646	27.56	3.20782	27.56	4.00941
27.57	6.36847	27.57	7.10149	27.57	7.98575	27.57	3.36195	27.57	4.25752
27.58	6.21116	27.58	6.817	27.58	7.97354	27.58	3.50244	27.58	4.23125
27.59	5.71361	27.59	6.70873	27.59	8.50618	27.59	3.43878	27.59	4.28633
27.6	5.35616	27.6	6.70084	27.6	8.43522	27.6	3.2417	27.6	4.35488
27.61	5.32781	27.61	6.74355	27.61	7.96308	27.61	3.37454	27.61	3.94898
27.62	5.49573	27.62	6.83688	27.62	8.17895	27.62	3.52366	27.62	3.77938
27.63	5.78918	27.63	6.99813	27.63	8.11365	27.63	3.2858	27.63	4.12026
27.64	5.79135	27.64	7.10524	27.64	8.24225	27.64	3.10038	27.64	4.17906
27.65	5.70077	27.65	6.88391	27.65	7.77186	27.65	3.23016	27.65	3.97923
27.66	6.09594	27.66	6.69335	27.66	7.81944	27.66	3.14419	27.66	4.09382
27.67	5.83753	27.67	6.64721	27.67	8.21082	27.67	3.1389	27.67	4.16812
27.68	5.47021	27.68	6.37225	27.68	7.80683	27.68	3.75026	27.68	4.15714
27.69	5.59218	27.69	6.59924	27.69	7.83793	27.69	3.63028	27.69	4.29521
27.7	5.80193	27.7	6.55657	27.7	7.95145	27.7	3.30047	27.7	4.05379
27.71	5.77241	27.71	6.59124	27.71	8.29354	27.71	3.30047	27.71	3.90333
27.72	5.94564	27.72	6.7596	27.72	8.054	27.72	3.33599	27.72	4.14338
27.73	5.96068	27.73	6.51463	27.73	7.79053	27.73	3.32427	27.73	3.95335
27.74	6.0211	27.74	6.68316	27.74	7.54315	27.74	3.28808	27.74	3.99159
27.75	5.78131	27.75	6.99578	27.75	7.46986	27.75	3.46665	27.75	3.89023
27.76	5.26686	27.76	6.92241	27.76	7.80578	27.76	3.28875	27.76	3.97744
27.77	5.32549	27.77	6.42223	27.77	8.07632	27.77	3.32342	27.77	4.13233
27.78	5.68735	27.78	6.39552	27.78	8.47592	27.78	3.41911	27.78	3.87738
27.79	5.9528	27.79	6.48976	27.79	8.66987	27.79	3.37145	27.79	3.9272
27.8	6.01326	27.8	6.52146	27.8	8.48791	27.8	3.30187	27.8	4.10397
27.81	5.97734	27.81	6.64255	27.81	8.33177	27.81	3.22791	27.81	4.15841
27.82	5.79586	27.82	6.47411	27.82	8.45498	27.82	3.35991	27.82	3.85456
27.83	5.7996	27.83	6.46872	27.83	8.34949	27.83	3.27843	27.83	3.61233
27.84	6.07165	27.84	6.64446	27.84	8.10992	27.84	3.23884	27.84	3.65817
27.85	6.14452	27.85	6.62664	27.85	7.66743	27.85	3.32683	27.85	3.95217
27.86	5.96855	27.86	6.85044	27.86	7.95483	27.86	3.23841	27.86	4.01721
27.87	5.83702	27.87	6.50559	27.87	8.19609	27.87	3.42971	27.87	4.01581
27.88	5.64895	27.88	6.5157	27.88	8.23244	27.88	3.48927	27.88	4.11609
27.89	5.71433	27.89	6.30222	27.89	8.10202	27.89	3.34356	27.89	4.15886
27.9	5.5334	27.9	6.11832	27.9	8.18592	27.9	3.0827	27.9	3.90848
27.91	5.35965	27.91	6.5766	27.91	8.4874	27.91	3.48067	27.91	3.69755
27.92	5.4664	27.92	6.7627	27.92	8.76439	27.92	3.68858	27.92	3.84948
27.93	5.9377	27.93	6.64942	27.93	8.65341	27.93	3.17726	27.93	3.83343
27.94	5.87481	27.94	6.74656	27.94	8.221	27.94	2.89892	27.94	3.62114
27.95	5.75394	27.95	6.9123	27.95	7.98077	27.95	2.93031	27.95	3.91626
27.96	6.00437	27.96	6.86317	27.96	7.85001	27.96	3.05205	27.96	4.28595
27.97	6.11042	27.97	6.76977	27.97	7.4174	27.97	3.16285	27.97	4.09842
27.98	5.70121	27.98	6.75693	27.98	7.47676	27.98	3.45114	27.98	3.93907
27.99	5.88611	27.99	6.88356	27.99	7.83506	27.99	3.59297	27.99	3.94421
28	6.12405	28	6.95526	28	7.9268	28	3.6359	28	3.75698
28.01	6.13229	28.01	6.87329	28.01	7.96206	28.01	3.60107	28.01	3.62023
28.02	6.0525	28.02	6.77597	28.02	8.11495	28.02	3.70989	28.02	3.83067
28.03	6.26652	28.03	6.64562	28.03	8.16846	28.03	3.55699	28.03	3.97407
28.04	6.19429	28.04	6.52146	28.04	8.1901	28.04	3.65536	28.04	3.58875
28.05	5.80355	28.05	6.98082	28.05	8.46286	28.05	3.59034	28.05	3.32082
28.06	5.87549	28.06	6.94561	28.06	8.4615	28.06	3.37759	28.06	3.57657
28.07	6.04291	28.07	6.84555	28.07	8.04894	28.07	3.22949	28.07	3.70501
28.08	5.81675	28.08	6.53164	28.08	7.93136	28.08	3.16502	28.08	4.21602
28.09	5.80244	28.09	6.6204	28.09	7.82885	28.09	3.01656	28.09	4.15781
28.1	5.92302	28.1	7.21409	28.1	8.07881	28.1	3.20888	28.1	3.75926
28.11	5.58886	28.11	7.23977	28.11	8.71815	28.11	3.59143	28.11	3.61892
28.12	5.92609	28.12	7.59967	28.12	8.72832	28.12	3.34682	28.12	3.73671
28.13	5.82886	28.13	7.28651	28.13	7.87735	28.13	3.20777	28.13	3.752
28.14	5.75621	28.14	6.61939	28.14	7.68168	28.14	3.44919	28.14	3.73665
28.15	5.82585	28.15	6.53087	28.15	8.0765	28.15	3.55942	28.15	3.93257
28.16	6.11395	28.16	6.95957	28.16	8.49876	28.16	3.53187	28.16	4.24356
28.17	6.51648	28.17	7.16627	28.17	8.51032	28.17	3.48024	28.17	3.87241
28.18	6.37789	28.18	7.11111	28.18	8.13165	28.18	3.61359	28.18	3.60909
28.19	5.89071	28.19	6.92498	28.19	8.30369	28.19	3.44053	28.19	3.91084
28.2	5.79474	28.2	6.66987	28.2	8.29786	28.2	3.2027	28.2	4.06926
28.21	5.76833	28.21	6.54215	28.21	8.18394	28.21	3.09345	28.21	4.31295
28.22	5.75685	28.22	6.4068	28.22	7.74943	28.22	3.30752	28.22	4.3481
28.23	5.81966	28.23	6.52202	28.23	7.73168	28.23	3.58438	28.23	4.11649
28.24	5.57386	28.24	6.62063	28.24	7.63965	28.24	3.53309	28.24	4.14348
28.25	5.47556	28.25	6.74581	28.25	7.66406	28.25	3.29443	28.25	4.22017
28.26	5.86004	28.26	6.72562	28.26	7.73199	28.26	3.07775	28.26	4.35496
28.27	6.1667	28.27	7.22472	28.27	7.77019	28.27	3.39217	28.27	4.09971
28.28	6.24745	28.28	7.18831	28.28	8.15336	28.28	3.72636	28.28	3.87736
28.29	6.19588	28.29	6.42066	28.29	8.21885	28.29	3.51857	28.29	3.98085
28.3	6.02138	28.3	6.44143	28.3	8.00553	28.3	3.39205	28.3	3.80651
28.31	5.8887	28.31	6.81122	28.31	8.27298	28.31	3.31521	28.31	3.73247
28.32	5.96777	28.32	6.85588	28.32	8.24702	28.32	3.47247	28.32	3.35499
28.33	6.13351	28.33	6.69925	28.33	8.07358	28.33	3.41909	28.33	3.65884
28.34	5.72048	28.34	6.82412	28.34	8.15844	28.34	3.17713	28.34	3.97335
28.35	5.68521	28.35	6.94884	28.35	7.96774	28.35	3.66496	28.35	4.23013
28.36	5.59843	28.36	6.75617	28.36	8.07413	28.36	4.32965	28.36	4.20453
28.37	5.75212	28.37	7.05958	28.37	8.21925	28.37	3.97458	28.37	4.03576
28.38	6.32437	28.38	6.48109	28.38	8.3686	28.38	3.01272	28.38	3.95341
28.39	6.09913	28.39	6.3382	28.39	8.13923	28.39	2.91989	28.39	3.94291
28.4	6.08507	28.4	6.77036	28.4	8.03532	28.4	3.0433	28.4	3.92586
28.41	5.94166	28.41	7.27217	28.41	7.67713	28.41	3.41737	28.41	3.94297
28.42	5.5007	28.42	7.04486	28.42	7.81258	28.42	3.65836	28.42	3.80098
28.43	5.78653	28.43	7.19449	28.43	8.0606	28.43	3.536	28.43	3.48688
28.44	6.00481	28.44	7.13951	28.44	7.8211	28.44	3.604	28.44	3.45924
28.45	5.83388	28.45	6.75489	28.45	7.69206	28.45	3.28487	28.45	3.54167
28.46	5.87854	28.46	6.57632	28.46	8.11231	28.46	3.09999	28.46	3.79416
28.47	6.05592	28.47	6.89985	28.47	8.82017	28.47	3.35376	28.47	3.82619
28.48	5.98569	28.48	7.26459	28.48	8.48022	28.48	3.52886	28.48	3.8302
28.49	5.73449	28.49	7.02307	28.49	8.41737	28.49	3.09703	28.49	4.34159
28.5	5.95627	28.5	6.95411	28.5	8.87869	28.5	3.23664	28.5	4.48299
28.51	6.30188	28.51	7.13036	28.51	8.93488	28.51	3.56777	28.51	3.89276
28.52	6.20218	28.52	6.57056	28.52	8.4119	28.52	3.6575	28.52	3.8664
28.53	6.08855	28.53	6.74239	28.53	7.71079	28.53	3.59305	28.53	4.19726
28.54	5.78402	28.54	7.24302	28.54	7.6163	28.54	3.16976	28.54	3.93934
28.55	5.87085	28.55	6.89618	28.55	7.71819	28.55	3.42158	28.55	3.63742
28.56	6.00925	28.56	6.89137	28.56	8.09798	28.56	3.64112	28.56	3.56687
28.57	5.85186	28.57	6.61388	28.57	8.26563	28.57	3.33749	28.57	3.84265
28.58	5.55343	28.58	6.48374	28.58	8.17783	28.58	3.40553	28.58	4.00817
28.59	5.76284	28.59	6.49405	28.59	7.64919	28.59	3.31886	28.59	3.85907
28.6	5.9364	28.6	6.34949	28.6	7.89945	28.6	3.46308	28.6	3.95466
28.61	5.98814	28.61	6.39669	28.61	7.90744	28.61	3.65327	28.61	4.10658
28.62	6.06578	28.62	6.66743	28.62	7.6472	28.62	3.44243	28.62	4.1805
28.63	5.95796	28.63	6.76873	28.63	7.83492	28.63	3.44243	28.63	3.97999
28.64	5.84578	28.64	6.954	28.64	8.21057	28.64	3.34297	28.64	3.71565
28.65	5.87989	28.65	7.19146	28.65	8.12906	28.65	3.14217	28.65	3.6487
28.66	5.89618	28.66	6.9007	28.66	7.62926	28.66	3.48777	28.66	3.6026
28.67	5.85183	28.67	6.83849	28.67	7.92945	28.67	3.70844	28.67	3.87806
28.68	5.87886	28.68	7.11709	28.68	8.3357	28.68	3.59292	28.68	4.04814
28.69	5.41551	28.69	7.28139	28.69	8.28172	28.69	3.4425	28.69	3.85834
28.7	5.50583	28.7	7.12941	28.7	8.07819	28.7	3.54889	28.7	3.79186
28.71	6.05544	28.71	7.02821	28.71	7.89775	28.71	3.51357	28.71	3.79172
28.72	5.72758	28.72	6.93261	28.72	8.3229	28.72	3.30135	28.72	3.93393
28.73	5.55028	28.73	7.07832	28.73	8.54645	28.73	2.9723	28.73	4.0585
28.74	5.89017	28.74	7.00523	28.74	8.25837	28.74	3.0417	28.74	3.85924
28.75	5.98264	28.75	6.5764	28.75	8.03233	28.75	3.29242	28.75	3.63135
28.76	5.82241	28.76	6.83181	28.76	7.75846	28.76	3.34941	28.76	3.54289
28.77	5.99616	28.77	6.81822	28.77	8.02427	28.77	3.80093	28.77	3.72726
28.78	6.28108	28.78	6.90106	28.78	8.07015	28.78	3.38868	28.78	3.57108
28.79	6.23869	28.79	6.8712	28.79	8.10744	28.79	3.3995	28.79	3.81975
28.8	5.88387	28.8	6.82746	28.8	7.63331	28.8	3.26498	28.8	3.90487
28.81	5.64817	28.81	7.11894	28.81	7.90369	28.81	3.31613	28.81	3.9549
28.82	5.96788	28.82	6.92134	28.82	8.41363	28.82	3.53738	28.82	3.78478
28.83	5.76462	28.83	6.86235	28.83	8.27071	28.83	3.66709	28.83	3.67475
28.84	5.84763	28.84	6.76966	28.84	7.82577	28.84	3.39358	28.84	3.87738
28.85	5.71075	28.85	6.37057	28.85	8.02124	28.85	3.19866	28.85	3.85038
28.86	5.74971	28.86	6.74907	28.86	8.4939	28.86	3.50104	28.86	3.79921
28.87	5.8841	28.87	7.05599	28.87	8.24736	28.87	3.67416	28.87	3.90646
28.88	5.4972	28.88	6.96182	28.88	7.94091	28.88	3.60325	28.88	3.86848
28.89	6.09431	28.89	7.09178	28.89	8.30418	28.89	3.44951	28.89	3.83937
28.9	6.49016	28.9	7.07824	28.9	8.65891	28.9	3.11478	28.9	3.81285
28.91	6.01061	28.91	7.09183	28.91	8.51073	28.91	3.04643	28.91	3.69891
28.92	5.91836	28.92	7.1016	28.92	7.91947	28.92	2.95105	28.92	3.64638
28.93	5.75286	28.93	7.20492	28.93	7.79592	28.93	3.16098	28.93	3.68468
28.94	5.96965	28.94	7.10831	28.94	7.96813	28.94	3.44759	28.94	3.40381
28.95	6.32842	28.95	6.77532	28.95	8.49101	28.95	3.64918	28.95	3.46665
28.96	6.0149	28.96	7.04012	28.96	8.35691	28.96	3.67464	28.96	3.7996
28.97	5.81438	28.97	7.18327	28.97	7.85463	28.97	3.08891	28.97	3.44915
28.98	5.69108	28.98	7.00112	28.98	7.88321	28.98	3.43206	28.98	3.30095
28.99	5.67524	28.99	7.46398	28.99	7.83351	28.99	3.7698	28.99	3.79281
29	6.07921	29	7.4011	29	8.03048	29	3.76553	29	3.74632
29.01	6.19208	29.01	7.13748	29.01	8.21394	29.01	3.60786	29.01	3.61947
29.02	6.19715	29.02	7.33992	29.02	8.2272	29.02	3.41877	29.02	3.34941
29.03	6.27285	29.03	6.87827	29.03	8.01968	29.03	3.28882	29.03	3.19749
29.04	5.99881	29.04	6.70291	29.04	7.83552	29.04	3.21694	29.04	3.18807
29.05	5.79029	29.05	7.00378	29.05	7.92079	29.05	3.48653	29.05	3.58997
29.06	5.64832	29.06	7.30049	29.06	7.98966	29.06	3.30381	29.06	3.69089
29.07	5.83624	29.07	7.23972	29.07	8.15426	29.07	3.5043	29.07	3.80623
29.08	5.95826	29.08	7.03266	29.08	8.23245	29.08	3.69552	29.08	3.72858
29.09	5.61733	29.09	7.16005	29.09	7.82279	29.09	3.4923	29.09	3.87738
29.1	5.90687	29.1	7.3742	29.1	7.85936	29.1	3.12794	29.1	3.91832
29.11	6.36392	29.11	6.99087	29.11	8.11563	29.11	3.06985	29.11	4.01853
29.12	6.45466	29.12	6.98721	29.12	7.75291	29.12	3.26498	29.12	3.75815
29.13	6.07165	29.13	7.07397	29.13	7.63895	29.13	3.31785	29.13	3.51586
29.14	5.82562	29.14	7.16838	29.14	8.18109	29.14	3.45323	29.14	3.78173
29.15	5.74821	29.15	7.07883	29.15	8.5825	29.15	3.30441	29.15	3.9513
29.16	5.66368	29.16	6.87748	29.16	8.20184	29.16	3.55454	29.16	3.80935
29.17	5.74792	29.17	7.0287	29.17	7.7062	29.17	3.33096	29.17	3.83937
29.18	5.95126	29.18	6.81045	29.18	7.47879	29.18	2.97669	29.18	3.91864
29.19	5.81441	29.19	7.03939	29.19	7.58332	29.19	3.28108	29.19	4.18793
29.2	5.99455	29.2	7.31622	29.2	8.04661	29.2	3.44122	29.2	3.91022
29.21	6.06171	29.21	7.28778	29.21	8.25429	29.21	3.28585	29.21	3.29152
29.22	5.9973	29.22	6.9664	29.22	8.20035	29.22	3.20038	29.22	3.29352
29.23	5.78963	29.23	7.02629	29.23	8.51778	29.23	3.16002	29.23	3.54303
29.24	5.76903	29.24	6.98685	29.24	8.32832	29.24	3.48573	29.24	3.52689
29.25	6.14832	29.25	7.16893	29.25	8.52347	29.25	3.6338	29.25	3.40679
29.26	6.21968	29.26	7.23446	29.26	8.42834	29.26	3.47732	29.26	3.73364
29.27	5.93055	29.27	7.1432	29.27	8.55255	29.27	3.14411	29.27	4.09035
29.28	5.97129	29.28	6.99124	29.28	8.43281	29.28	3.06622	29.28	4.12828
29.29	6.05315	29.29	6.90489	29.29	8.27522	29.29	3.59836	29.29	3.92297
29.3	5.70439	29.3	7.01685	29.3	7.74225	29.3	3.74103	29.3	3.82529
29.31	5.64493	29.31	6.84987	29.31	7.79103	29.31	3.44335	29.31	3.29968
29.32	5.89222	29.32	6.7415	29.32	7.73527	29.32	3.21432	29.32	3.27664
29.33	6.32125	29.33	7.06188	29.33	8.39698	29.33	3.50493	29.33	3.35925
29.34	6.11929	29.34	7.12799	29.34	8.82113	29.34	3.69268	29.34	3.46218
29.35	6.24579	29.35	7.19757	29.35	8.78858	29.35	3.4207	29.35	3.06206
29.36	5.89762	29.36	7.3921	29.36	8.69037	29.36	3.4505	29.36	3.3292
29.37	5.99586	29.37	7.20985	29.37	8.78519	29.37	3.35643	29.37	3.42853
29.38	5.90739	29.38	6.63063	29.38	8.4509	29.38	3.38808	29.38	3.47379
29.39	6.34445	29.39	6.82737	29.39	8.07461	29.39	3.18557	29.39	3.59321
29.4	6.10655	29.4	7.4115	29.4	7.93546	29.4	3.26008	29.4	3.81773
29.41	5.66223	29.41	7.43822	29.41	7.88814	29.41	3.10094	29.41	3.71097
29.42	5.30154	29.42	7.32888	29.42	8.08399	29.42	3.15184	29.42	3.62786
29.43	6.1217	29.43	7.13253	29.43	7.97025	29.43	3.1031	29.43	3.53526
29.44	5.80584	29.44	7.05097	29.44	7.78312	29.44	3.05623	29.44	3.64148
29.45	6.02034	29.45	6.54288	29.45	7.67769	29.45	3.23607	29.45	4.11251
29.46	6.28194	29.46	6.76034	29.46	7.79667	29.46	3.31738	29.46	4.12945
29.47	6.10516	29.47	7.09458	29.47	7.68766	29.47	3.47066	29.47	3.99762
29.48	5.95927	29.48	6.78917	29.48	7.73918	29.48	3.12952	29.48	3.72902
29.49	5.85644	29.49	6.98708	29.49	8.51599	29.49	3.2554	29.49	3.90848
29.5	5.73503	29.5	6.93183	29.5	8.2349	29.5	3.62656	29.5	3.87738
29.51	5.76394	29.51	6.8787	29.51	8.32403	29.51	3.31677	29.51	3.92536
29.52	5.91367	29.52	6.87022	29.52	8.40566	29.52	3.19765	29.52	4.1844
29.53	6.69935	29.53	6.64142	29.53	8.16708	29.53	3.15345	29.53	4.39192
29.54	6.35108	29.54	6.78559	29.54	8.28844	29.54	3.59464	29.54	4.47209
29.55	6.21419	29.55	7.3943	29.55	8.40923	29.55	3.54069	29.55	4.26165
29.56	6.30595	29.56	7.03381	29.56	7.99923	29.56	3.77034	29.56	3.52643
29.57	6.43813	29.57	6.67823	29.57	7.72567	29.57	3.46548	29.57	3.35379
29.58	6.27404	29.58	6.92235	29.58	7.70925	29.58	3.3327	29.58	3.69255
29.59	6.23776	29.59	6.63936	29.59	8.08098	29.59	3.018	29.59	4.25752
29.6	5.88987	29.6	6.44043	29.6	8.36727	29.6	3.23076	29.6	4.26408
29.61	5.50894	29.61	6.77048	29.61	7.95189	29.61	3.43132	29.61	4.25636
29.62	5.75176	29.62	7.19605	29.62	7.63202	29.62	3.50037	29.62	4.05446
29.63	6.19448	29.63	7.36258	29.63	7.92248	29.63	3.24688	29.63	3.95264
29.64	6.14542	29.64	6.9355	29.64	7.95783	29.64	3.18854	29.64	3.84052
29.65	6.09663	29.65	6.3922	29.65	7.87869	29.65	3.37778	29.65	4.30909
29.66	6.12669	29.66	6.48545	29.66	8.05396	29.66	3.60815	29.66	4.68167
29.67	6.07392	29.67	6.97937	29.67	7.94221	29.67	3.66721	29.67	4.23854
29.68	6.00972	29.68	7.51671	29.68	8.06164	29.68	3.40086	29.68	3.75074
29.69	6.03277	29.69	6.80632	29.69	8.2995	29.69	3.53133	29.69	3.78762
29.7	5.89235	29.7	6.81767	29.7	7.55351	29.7	3.3842	29.7	4.28306
29.71	6.05112	29.71	7.20737	29.71	8.06332	29.71	3.05279	29.71	4.12024
29.72	6.0449	29.72	7.29095	29.72	8.70579	29.72	2.95527	29.72	3.59277
29.73	5.86124	29.73	7.46235	29.73	8.53572	29.73	3.44596	29.73	3.53408
29.74	6.09991	29.74	7.18057	29.74	8.13157	29.74	3.7758	29.74	3.67648
29.75	6.12797	29.75	6.79456	29.75	8.00984	29.75	3.47224	29.75	3.36656
29.76	6.02259	29.76	6.65871	29.76	8.44967	29.76	3.3691	29.76	3.1516
29.77	6.22715	29.77	6.68419	29.77	8.0895	29.77	3.00912	29.77	3.56531
29.78	5.9949	29.78	7.09882	29.78	8.40912	29.78	3.23105	29.78	3.66556
29.79	6.036	29.79	7.35672	29.79	7.76495	29.79	3.59767	29.79	3.41652
29.8	6.31135	29.8	7.15912	29.8	8.02794	29.8	3.43376	29.8	3.74815
29.81	6.06124	29.81	6.70597	29.81	8.64516	29.81	3.21047	29.81	3.48863
29.82	6.20913	29.82	7.01383	29.82	7.81806	29.82	3.34414	29.82	3.63176
29.83	6.36488	29.83	7.50149	29.83	8.007	29.83	3.58438	29.83	3.59341
29.84	5.76024	29.84	7.2895	29.84	8.87171	29.84	3.5466	29.84	3.96744
29.85	6.49226	29.85	6.88426	29.85	8.43479	29.85	3.36817	29.85	4.20002
29.86	6.6377	29.86	6.66965	29.86	8.22206	29.86	3.51153	29.86	3.87738
29.87	6.18738	29.87	7.40947	29.87	8.60428	29.87	3.25801	29.87	3.8319
29.88	6.38756	29.88	7.47897	29.88	8.44019	29.88	3.04294	29.88	3.48849
29.89	6.45806	29.89	7.61504	29.89	8.2646	29.89	3.24647	29.89	3.00869
29.9	5.97583	29.9	7.50255	29.9	7.95115	29.9	3.49673	29.9	3.08578
29.91	5.94936	29.91	7.36971	29.91	7.8507	29.91	3.20437	29.91	3.36186
29.92	5.75528	29.92	7.44111	29.92	7.55847	29.92	3.25467	29.92	3.49789
29.93	5.64407	29.93	7.18417	29.93	7.95899	29.93	3.21963	29.93	3.7418
29.94	6.34113	29.94	6.94925	29.94	8.35869	29.94	3.4224	29.94	3.84482
29.95	6.18928	29.95	7.05778	29.95	8.18419	29.95	3.66049	29.95	3.92621
29.96	5.98867	29.96	7.55056	29.96	8.28665	29.96	3.26498	29.96	4.20333
29.97	6.05041	29.97	7.38011	29.97	8.50307	29.97	3.22495	29.97	4.01433
[truncated: 5,003 more rows]

## Sheet: Fig.2g
Capacity (mAh g−1)	Voltage (V)	Capacity (mAh g−1)	Voltage (V)	Capacity (mAh g−1)	Voltage (V)	Capacity (mAh g−1)	Voltage (V)	Capacity (mAh g−1)	Voltage (V)	Capacity (mAh g−1)	Voltage (V)	Capacity (mAh g−1)	Voltage (V)	Capacity (mAh g−1)	Voltage (V)	Capacity (mAh g−1)	Voltage (V)	Capacity (mAh g−1)	Voltage (V)
	LiNi0.5Mn1.5O4			LiCo0.05Ni0.5Mn1.45O4				LiCo0.1Ni0.5Mn1.4O4				LiCo0.05Ni0.45Mn1.5O4				LiNi0.4Co0.1Mn1.5O4
0	3.8104	0	4.8759	0	3.8113	0	4.9045	0	3.8048	0	4.9023	0	3.8371	0	4.8995	0	3.6833	0	4.9265
1.2151	4.0287	1.2151	4.742	1.216	3.9973	1.2162	4.8077	1.2151	4.0144	1.2151	4.8291	1.215	4.0128	1.215	4.8105	1.2154	3.949	1.2153	4.866
2.4303	4.0792	2.4302	4.7253	2.4321	4.0504	2.4324	4.7715	2.4302	4.0603	2.4303	4.8028	2.43	4.0513	2.43	4.7805	2.4307	3.9834	2.4307	4.8248
3.6454	4.1505	3.6453	4.7197	3.6481	4.113	3.6486	4.7522	3.6453	4.1148	3.6454	4.7848	3.6449	4.0947	3.645	4.7622	3.6461	4.007	3.646	4.7978
4.8605	4.3123	4.8604	4.7178	4.8642	4.2345	4.8648	4.7414	4.8604	4.1989	4.8605	4.7721	4.8599	4.1632	4.86	4.7504	4.8615	4.028	4.8614	4.7805
6.0756	4.4227	6.0755	4.7175	6.0803	4.3653	6.081	4.7349	6.0755	4.3018	6.0757	4.7625	6.0749	4.2844	6.0751	4.7426	6.0768	4.0497	6.0767	4.7687
7.2908	4.4831	7.2906	4.7169	7.2963	4.4308	7.2972	4.7305	7.2906	4.375	7.2908	4.755	7.2899	4.3774	7.2901	4.7367	7.2922	4.0742	7.292	4.7603
8.5059	4.5405	8.5057	4.7169	8.5124	4.4788	8.5134	4.7281	8.5057	4.4289	8.5059	4.7488	8.5049	4.4401	8.5051	4.7327	8.5075	4.1037	8.5074	4.7544
9.721	4.5817	9.7208	4.7166	9.7284	4.5172	9.7296	4.7265	9.7208	4.4714	9.7211	4.7445	9.7198	4.4884	9.7201	4.7302	9.7229	4.1443	9.7227	4.7498
10.9361	4.6072	10.9359	4.7166	10.9445	4.5473	10.9458	4.7259	10.9359	4.5052	10.9362	4.7411	10.9348	4.5262	10.9351	4.7287	10.9383	4.2131	10.938	4.7464
12.1512	4.6239	12.151	4.7163	12.1605	4.5706	12.162	4.7256	12.151	4.5321	12.1513	4.7386	12.1498	4.5545	12.1501	4.7271	12.1537	4.3371	12.1534	4.7436
13.3663	4.636	13.3661	4.7163	13.3766	4.5882	13.3782	4.7253	13.3661	4.5538	13.3665	4.7361	13.3648	4.5762	13.3651	4.7265	13.369	4.4149	13.3687	4.7417
14.5814	4.6459	14.5812	4.716	14.5926	4.6025	14.5944	4.7253	14.5812	4.5712	14.5816	4.7346	14.5798	4.5929	14.5801	4.7262	14.5844	4.4649	14.584	4.7402
15.7965	4.654	15.7963	4.716	15.8087	4.6143	15.8106	4.7253	15.7963	4.5855	15.7967	4.7333	15.7948	4.6059	15.7951	4.7259	15.7997	4.5021	15.7994	4.7389
17.0116	4.6608	17.0114	4.7157	17.0247	4.6236	17.0268	4.725	17.0114	4.5969	17.0119	4.7324	17.0097	4.6165	17.0101	4.7256	17.0151	4.5296	17.0147	4.738
18.2267	4.6661	18.2265	4.7157	18.2408	4.6316	18.243	4.725	18.2265	4.6072	18.227	4.7318	18.2247	4.6254	18.2251	4.7256	18.2304	4.5517	18.2301	4.7367
19.4418	4.671	19.4416	4.7154	19.4568	4.6385	19.4592	4.725	19.4416	4.6155	19.4421	4.7312	19.4397	4.6329	19.4401	4.7256	19.4458	4.5687	19.4454	4.7361
20.6568	4.675	20.6567	4.7154	20.6729	4.6444	20.6754	4.7247	20.6567	4.6223	20.6572	4.7309	20.6548	4.6394	20.6551	4.7256	20.6611	4.583	20.6608	4.7358
21.8719	4.6791	21.8718	4.715	21.8889	4.6496	21.8917	4.7247	21.8718	4.6289	21.8723	4.7302	21.8697	4.6453	21.8701	4.725	21.8765	4.5944	21.8761	4.7352
23.087	4.6822	23.0869	4.7147	23.105	4.6546	23.1078	4.7243	23.0869	4.6347	23.0875	4.7296	23.0848	4.6502	23.0851	4.725	23.0918	4.6047	23.0915	4.7349
24.3021	4.6853	24.302	4.7144	24.321	4.6586	24.3241	4.7243	24.302	4.64	24.3026	4.7293	24.2998	4.6546	24.3002	4.725	24.3072	4.6134	24.3069	4.7346
25.5172	4.6875	25.5171	4.7144	25.5371	4.6623	25.5403	4.7237	25.517	4.6444	25.5177	4.729	25.5148	4.6586	25.5152	4.7247	25.5225	4.6208	25.5222	4.734
26.7323	4.6896	26.7322	4.7141	26.7531	4.6657	26.7565	4.7231	26.7321	4.6487	26.7328	4.7284	26.7298	4.6623	26.7302	4.7243	26.7379	4.6276	26.7375	4.7336
27.9474	4.6912	27.9473	4.7138	27.9692	4.6688	27.9727	4.7228	27.9472	4.6524	27.948	4.7281	27.9448	4.6654	27.9452	4.7243	27.9532	4.6332	27.9529	4.7333
29.1625	4.693	29.1624	4.7135	29.1852	4.671	29.1889	4.7225	29.1623	4.6561	29.1631	4.7274	29.1598	4.6685	29.1603	4.724	29.1686	4.6385	29.1682	4.7327
30.3775	4.6943	30.3775	4.7132	30.4013	4.6732	30.4051	4.7219	30.3774	4.6592	30.3782	4.7268	30.3748	4.671	30.3753	4.724	30.3839	4.6434	30.3836	4.7321
31.5926	4.6955	31.5925	4.7126	31.6173	4.6754	31.6213	4.7209	31.5925	4.662	31.5933	4.7259	31.5898	4.6732	31.5903	4.7237	31.5993	4.6475	31.5989	4.7315
32.8076	4.6964	32.8076	4.7123	32.8334	4.6775	32.8375	4.7203	32.8076	4.6648	32.8085	4.725	32.8048	4.6757	32.8053	4.7234	32.8147	4.6512	32.8143	4.7305
34.0227	4.6971	34.0227	4.7116	34.0494	4.6791	34.0537	4.7194	34.0227	4.6673	34.0236	4.724	34.0198	4.6775	34.0203	4.7231	34.03	4.6546	34.0296	4.729
35.2378	4.6974	35.2378	4.711	35.2655	4.6803	35.2699	4.7181	35.2378	4.6695	35.2387	4.7231	35.2348	4.6791	35.2353	4.7228	35.2454	4.6574	35.245	4.7281
36.4529	4.6977	36.4529	4.7101	36.4815	4.6816	36.4861	4.7169	36.4529	4.6716	36.4538	4.7212	36.4497	4.6806	36.4503	4.7225	36.4607	4.6605	36.4603	4.7262
37.668	4.698	37.668	4.7095	37.6976	4.6828	37.7023	4.7157	37.668	4.6735	37.669	4.7197	37.6647	4.6819	37.6653	4.7219	37.6761	4.6626	37.6757	4.7243
38.8831	4.6983	38.883	4.7088	38.9136	4.6834	38.9185	4.7135	38.8831	4.6754	38.8841	4.7178	38.8797	4.6828	38.8804	4.7212	38.8914	4.6645	38.891	4.7222
40.0982	4.6983	40.0981	4.7079	40.1297	4.6843	40.1347	4.7116	40.0982	4.6769	40.0993	4.7154	40.0947	4.6843	40.0954	4.7206	40.1067	4.667	40.1064	4.7194
41.3133	4.6986	41.3132	4.707	41.3457	4.6853	41.3509	4.7098	41.3133	4.6781	41.3144	4.7123	41.3097	4.685	41.3104	4.72	41.3221	4.6685	41.3217	4.716
42.5283	4.6986	42.5282	4.7061	42.5618	4.6856	42.5671	4.707	42.5285	4.6797	42.5295	4.7088	42.5247	4.6856	42.5255	4.7191	42.5374	4.6701	42.5371	4.7116
43.7434	4.6989	43.7433	4.7048	43.7778	4.6862	43.7833	4.7045	43.7436	4.6809	43.7446	4.7045	43.7397	4.6865	43.7405	4.7178	43.7528	4.6716	43.7524	4.707
44.9585	4.6992	44.9584	4.7036	44.9939	4.6865	44.9995	4.7017	44.9587	4.6822	44.9598	4.6995	44.9546	4.6868	44.9555	4.7163	44.9681	4.6729	44.9677	4.7011
46.1736	4.6995	46.1735	4.7017	46.2099	4.6871	46.2157	4.698	46.1738	4.6831	46.1749	4.694	46.1696	4.6875	46.1705	4.7147	46.1835	4.6738	46.1831	4.6946
47.3886	4.7002	47.3886	4.6999	47.426	4.6875	47.4319	4.6946	47.3889	4.684	47.3901	4.6878	47.3846	4.6878	47.3855	4.7129	47.3988	4.675	47.3984	4.6875
48.6037	4.7005	48.6037	4.698	48.642	4.6881	48.6481	4.6906	48.604	4.685	48.6052	4.6812	48.5996	4.6881	48.6005	4.7107	48.6142	4.6763	48.6138	4.6803
49.8188	4.7011	49.8188	4.6958	49.8581	4.6887	49.8643	4.6865	49.8191	4.6859	49.8203	4.6754	49.8145	4.6887	49.8155	4.7076	49.8295	4.6772	49.8291	4.6738
51.0339	4.7014	51.0338	4.6933	51.0741	4.6896	51.0805	4.6822	51.0342	4.6871	51.0354	4.6698	51.0295	4.689	51.0305	4.7045	51.0449	4.6781	51.0444	4.6682
52.249	4.702	52.2489	4.6906	52.2902	4.6902	52.2967	4.6778	52.2493	4.6881	52.2505	4.6651	52.2446	4.6893	52.2455	4.7002	52.2602	4.6791	52.2598	4.6636
53.464	4.7026	53.464	4.6878	53.5063	4.6912	53.5129	4.6741	53.4644	4.689	53.4657	4.6614	53.4596	4.6896	53.4605	4.6955	53.4756	4.68	53.4751	4.6602
54.6791	4.7033	54.679	4.6847	54.7223	4.6927	54.7291	4.671	54.6795	4.6902	54.6808	4.6583	54.6745	4.6899	54.6756	4.6899	54.6909	4.6812	54.6905	4.6574
55.8942	4.7045	55.8941	4.6822	55.9384	4.694	55.9453	4.6685	55.8946	4.6915	55.8959	4.6558	55.8895	4.6909	55.8906	4.6837	55.9063	4.6825	55.9058	4.6552
57.1093	4.7054	57.1092	4.68	57.1544	4.6955	57.1615	4.6661	57.1097	4.6927	57.111	4.654	57.1045	4.6915	57.1056	4.6781	57.1216	4.684	57.1211	4.6533
58.3244	4.7067	58.3243	4.6781	58.3705	4.6974	58.3777	4.6645	58.3248	4.6943	58.3261	4.6524	58.3195	4.6921	58.3206	4.6726	58.3369	4.6853	58.3365	4.6521
59.5394	4.7085	59.5393	4.6769	59.5865	4.6995	59.5939	4.6633	59.5398	4.6964	59.5412	4.6506	59.5345	4.693	59.5356	4.6685	59.5523	4.6871	59.5518	4.6506
60.7545	4.7104	60.7544	4.6757	60.8026	4.7023	60.8101	4.6623	60.7549	4.6986	60.7563	4.6493	60.7495	4.694	60.7507	4.6657	60.7676	4.689	60.7671	4.649
61.9696	4.7126	61.9695	4.6747	62.0186	4.7051	62.0263	4.6614	61.97	4.7011	61.9714	4.6481	61.9645	4.6952	61.9657	4.6636	61.9829	4.6918	61.9825	4.6481
63.1847	4.715	63.1846	4.6738	63.2347	4.7085	63.2425	4.6608	63.1852	4.7045	63.1865	4.6468	63.1795	4.6964	63.1807	4.6614	63.1983	4.6949	63.1978	4.6468
64.3998	4.7185	64.3997	4.6732	64.4507	4.7123	64.4587	4.6599	64.4003	4.7082	64.4017	4.6459	64.3945	4.6983	64.3957	4.6605	64.4136	4.6989	64.4131	4.6456
65.6149	4.7222	65.6148	4.6726	65.6668	4.7163	65.6749	4.6592	65.6153	4.7129	65.6168	4.6447	65.6095	4.7008	65.6107	4.6595	65.6289	4.7033	65.6285	4.6447
66.83	4.7265	66.8299	4.6719	66.8828	4.7206	66.8911	4.6589	66.8304	4.7178	66.8319	4.6434	66.8245	4.7036	66.8257	4.6586	66.8443	4.7092	66.8438	4.6434
68.045	4.7312	68.045	4.6716	68.0989	4.7256	68.1073	4.6583	68.0455	4.7237	68.047	4.6422	68.0395	4.7073	68.0407	4.658	68.0596	4.716	68.0592	4.6422
69.2601	4.7364	69.2601	4.6713	69.3149	4.7305	69.3235	4.6577	69.2606	4.7299	69.2621	4.6409	69.2545	4.7119	69.2557	4.6574	69.2749	4.7231	69.2745	4.6406
70.4752	4.7417	70.4752	4.6704	70.531	4.7355	70.5398	4.6571	70.4757	4.7361	70.4773	4.6397	70.4694	4.7178	70.4707	4.6571	70.4903	4.7302	70.4898	4.6394
71.6902	4.746	71.6903	4.6701	71.747	4.7405	71.756	4.6564	71.6908	4.7417	71.6924	4.6382	71.6844	4.7247	71.6857	4.6564	71.7056	4.7364	71.7052	4.6378
72.9054	4.7498	72.9054	4.6698	72.9631	4.7445	72.9722	4.6555	72.9059	4.747	72.9075	4.6369	72.8994	4.7321	72.9007	4.6558	72.921	4.742	72.9205	4.6363
74.1204	4.7522	74.1204	4.6695	74.1791	4.7485	74.1884	4.6549	74.121	4.7519	74.1226	4.6354	74.1144	4.7389	74.1156	4.6552	74.1363	4.747	74.1359	4.6344
75.3355	4.7535	75.3355	4.6688	75.3952	4.7513	75.4046	4.654	75.3361	4.7553	75.3378	4.6332	75.3293	4.7448	75.3306	4.6549	75.3516	4.7507	75.3512	4.6323
76.5506	4.7541	76.5506	4.6685	76.6112	4.7532	76.6208	4.653	76.5512	4.7581	76.5529	4.6313	76.5443	4.7498	76.5456	4.6546	76.567	4.7535	76.5666	4.6304
77.7657	4.7541	77.7657	4.6679	77.8273	4.7547	77.837	4.6515	77.7662	4.7606	77.768	4.6295	77.7593	4.7535	77.7606	4.6537	77.7823	4.7557	77.7819	4.6279
78.9807	4.7544	78.9808	4.6676	79.0433	4.7557	79.0532	4.6502	78.9813	4.7622	78.9832	4.6273	78.9743	4.7563	78.9755	4.6527	78.9976	4.7572	78.9973	4.6251
80.1958	4.7544	80.1958	4.667	80.2594	4.756	80.2694	4.649	80.1965	4.7634	80.1983	4.6248	80.1892	4.7575	80.1906	4.6521	80.213	4.7581	80.2126	4.622
81.4109	4.7544	81.4109	4.6667	81.4754	4.756	81.4856	4.6478	81.4116	4.764	81.4134	4.6223	81.4042	4.7584	81.4055	4.6515	81.4283	4.7591	81.4279	4.6189
82.6259	4.7544	82.6261	4.6657	82.6915	4.7563	82.7018	4.6462	82.6267	4.7646	82.6285	4.6196	82.6192	4.7588	82.6205	4.6506	82.6436	4.7597	82.6433	4.6152
83.841	4.7544	83.8411	4.6651	83.9075	4.7563	83.918	4.6447	83.8418	4.765	83.8437	4.6165	83.8342	4.7591	83.8355	4.6496	83.859	4.76	83.8586	4.6112
85.0561	4.7544	85.0562	4.6645	85.1236	4.7563	85.1342	4.6428	85.0569	4.7656	85.0588	4.6134	85.0491	4.7591	85.0505	4.6487	85.0743	4.7606	85.0739	4.6065
86.2711	4.7544	86.2713	4.6636	86.3396	4.7563	86.3504	4.6409	86.272	4.7659	86.2739	4.6096	86.2641	4.7591	86.2655	4.6478	86.2896	4.7612	86.2893	4.6013
87.4862	4.7544	87.4864	4.6623	87.5557	4.7563	87.5666	4.6391	87.487	4.7662	87.4891	4.6059	87.4791	4.7591	87.4805	4.6459	87.505	4.7615	87.5046	4.596
88.7013	4.7544	88.7015	4.6614	88.7717	4.7563	88.7828	4.6369	88.7021	4.7665	88.7042	4.6016	88.6941	4.7591	88.6955	4.6447	88.7203	4.7615	88.7199	4.5898
89.9163	4.7547	89.9166	4.6602	89.9878	4.7566	89.999	4.6344	89.9172	4.7674	89.9193	4.5972	89.909	4.7591	89.9105	4.6431	89.9357	4.7622	89.9353	4.5824
91.1314	4.7547	91.1317	4.6589	91.2038	4.7569	91.2152	4.632	91.1323	4.7677	91.1344	4.5923	91.124	4.7591	91.1255	4.6416	91.151	4.7625	91.1506	4.5743
92.3464	4.7547	92.3468	4.6577	92.4199	4.7569	92.4314	4.6295	92.3474	4.7681	92.3495	4.5867	92.339	4.7591	92.3405	4.6397	92.3663	4.7628	92.3659	4.5653
93.5615	4.7553	93.5618	4.6564	93.6359	4.7572	93.6476	4.6264	93.5625	4.7687	93.5647	4.5811	93.5539	4.7594	93.5555	4.6375	93.5817	4.7634	93.5813	4.5548
94.7766	4.7553	94.7769	4.6546	94.852	4.7575	94.8638	4.6233	94.7776	4.769	94.7798	4.5743	94.7689	4.7591	94.7705	4.6354	94.797	4.7637	94.7966	4.5421
95.9917	4.7557	95.992	4.6527	96.068	4.7575	96.08	4.6196	95.9927	4.7696	95.9949	4.5669	95.9839	4.7594	95.9855	4.6329	96.0123	4.7643	96.0119	4.5269
97.2067	4.756	97.2071	4.6512	97.2841	4.7581	97.2962	4.6161	97.2078	4.7702	97.21	4.5585	97.1988	4.7594	97.2005	4.6298	97.2277	4.765	97.2273	4.5083
98.4218	4.7563	98.4221	4.649	98.5001	4.7584	98.5124	4.6118	98.4229	4.7708	98.4251	4.5492	98.4138	4.7597	98.4155	4.627	98.443	4.7656	98.4427	4.4841
99.6369	4.7563	99.6372	4.6465	99.7162	4.7591	99.7286	4.6075	99.638	4.7718	99.6403	4.538	99.6288	4.7597	99.6305	4.6239	99.6583	4.7665	99.658	4.4506
100.852	4.7566	100.852	4.644	100.932	4.7597	100.945	4.6025	100.853	4.7727	100.855	4.5253	100.844	4.76	100.845	4.6199	100.874	4.7674	100.873	4.3994
102.067	4.7569	102.067	4.6416	102.148	4.7603	102.161	4.5969	102.068	4.7739	102.07	4.5098	102.059	4.76	102.061	4.6158	102.089	4.7687	102.089	4.3043
103.282	4.7575	103.282	4.6385	103.364	4.7612	103.377	4.5907	103.283	4.7755	103.286	4.4906	103.274	4.7603	103.275	4.6112	103.304	4.7705	103.304	4.1772
104.497	4.7578	104.498	4.6351	104.58	4.7625	104.593	4.5836	104.499	4.777	104.501	4.4667	104.489	4.7606	104.49	4.6059	104.52	4.7721	104.519	4.1179
105.712	4.7581	105.713	4.6313	105.796	4.7634	105.81	4.5755	105.714	4.7789	105.716	4.4351	105.704	4.7609	105.705	4.6003	105.735	4.7739	105.735	4.0789
106.927	4.7588	106.928	4.6273	107.013	4.7646	107.026	4.5659	106.929	4.7808	106.931	4.392	106.919	4.7615	106.92	4.5935	106.95	4.7764	106.95	4.0476
108.142	4.7594	108.143	4.6223	108.229	4.7662	108.242	4.5541	108.144	4.7836	108.146	4.3278	108.134	4.7619	108.135	4.5861	108.166	4.7795	108.165	4.0203
109.358	4.76	109.358	4.6171	109.445	4.7674	109.458	4.5396	109.359	4.7863	109.361	4.2184	109.349	4.7628	109.35	4.5771	109.381	4.7829	109.381	3.9949
110.573	4.7606	110.573	4.6109	110.661	4.7693	110.674	4.5219	110.574	4.7894	110.576	4.0854	110.564	4.7634	110.565	4.5665	110.596	4.7873	110.596	3.9688
111.788	4.7615	111.788	4.6037	111.877	4.7712	111.891	4.498	111.789	4.7935	111.791	4.0141	111.779	4.764	111.78	4.5538	111.812	4.7929	111.811	3.9425
113.003	4.7625	113.003	4.5951	113.093	4.7733	113.107	4.4658	113.004	4.7978	113.007	3.9617	112.993	4.765	112.995	4.5377	113.027	4.7997	113.027	3.9152
114.218	4.7637	114.218	4.5848	114.309	4.7755	114.323	4.4205	114.219	4.8031	114.222	3.9043	114.209	4.7659	114.21	4.5166	114.242	4.8087	114.242	3.8857
115.433	4.765	115.433	4.5712	115.525	4.7783	115.539	4.3548	115.434	4.8093	115.437	3.7763	115.424	4.7671	115.425	4.4878	115.458	4.8204	115.457	3.8457
116.648	4.7662	116.648	4.5529	116.741	4.7814	116.755	4.2469	116.65	4.8167	116.652	3.4207	116.638	4.7687	116.64	4.4469	116.673	4.8359	116.673	3.7134
117.863	4.7677	117.863	4.525	117.957	4.7845	117.972	4.1121	117.865	4.8254	117.867	3.2046	117.853	4.7702	117.855	4.3874	117.888	4.8564	117.888	3.1649
119.078	4.7696	119.078	4.4766	119.173	4.7885	119.188	4.0457	119.08	4.8363	119.082	3.0763	119.068	4.7727	119.07	4.2919	119.104	4.8821	118.455	2.9929
120.293	4.7721	120.293	4.3948	120.389	4.7929	120.404	4.0011	120.295	4.8493	120.095	2.9982	120.283	4.7752	120.285	4.1384	120.319	4.9107
121.508	4.7746	121.508	4.2739	121.605	4.7984	121.62	3.9614	121.51	4.8657			121.498	4.778	121.5	4.0559	121.534	4.9395
122.723	4.7777	122.724	4.1114	122.821	4.8049	122.837	3.9155	122.725	4.8874			122.713	4.782	122.715	4.0042	121.98	4.95
123.938	4.782	123.939	4.0445	124.037	4.8127	124.053	3.8306	123.94	4.9166			123.928	4.7873	123.93	3.958
125.153	4.787	125.154	3.9992	125.253	4.8223	125.269	3.4812	124.953	4.95			125.143	4.7929	125.145	3.905
126.368	4.7929	126.369	3.9533	126.469	4.835	126.485	3.1873					126.358	4.8009	126.36	3.7927
127.584	4.8012	127.584	3.8922	127.685	4.8508	127.701	3.031					127.573	4.8115	127.575	3.3835
128.799	4.8127	128.799	3.6684	128.901	4.8722	128.026	2.9978					128.788	4.8254	128.79	3.1277
130.014	4.8285	130.014	3.2201	130.118	4.8989							130.003	4.8453	129.681	2.9978
131.229	4.8515	131.026	2.9947	131.333	4.9324							131.218	4.8738
132.444	4.8806			131.861	4.95							132.433	4.9162
133.659	4.9147											133.122	4.95
134.752	4.951

## Sheet: Fig.2h
	EC (S/m-2)
Ni0.5Mn1.5	2593.7
Co0.05Mn1.45	6962.64
Co0.1Mn1.4	5788.24
Co0.05Ni1.45	3400.78
Co0.1Ni1.4	3435.54
blank	10.9679

## Sheet: Fig.2i
Re(Z)	#NAME?	Re(Z)	#NAME?	Re(Z)	#NAME?	Re(Z)	#NAME?	Re(Z)	#NAME?
Ohm	Ohm	Ohm	Ohm	Ohm	Ohm	Ohm	Ohm	Ohm	Ohm
	Ni0.5Mn1.5		Co0.05Mn1.45		Co0.1Mn1.4		Co0.05Ni1.45		Co0.1Ni1.4
8.48629	4.48015	27.0743	1.8995	10.8972	2.6371	14.3237	3.2549	12.2334	2.2684
9.16325	5.18136	27.3632	2.23186	11.3742	2.88252	14.7579	3.83145	12.5467	2.69265
9.9516	5.88793	27.6629	2.58472	11.8955	3.06789	15.3202	4.41401	12.965	3.14105
10.9035	6.60681	27.9131	3.01801	12.4464	3.2376	15.9777	5.05345	13.4164	3.6101
12.0007	7.27887	28.3548	3.26422	12.9948	3.30952	16.7507	5.71367	13.9796	4.08055
13.1742	7.94505	28.7881	3.663	13.5878	3.36059	17.6603	6.34557	14.6577	4.53656
14.5529	8.54132	29.3513	4.16545	14.1071	3.38798	18.6626	6.96549	15.3701	4.95998
16.0222	9.06717	29.8285	4.5631	14.6509	3.36161	19.8057	7.58857	16.2315	5.38425
17.5619	9.46833	30.5092	5.09696	15.1717	3.35804	21.0157	8.08078	17.1331	5.80713
19.1778	9.85413	31.2393	5.65226	15.7027	3.34041	22.3088	8.6888	18.1233	6.10788
20.8711	10.0759	31.9427	6.28472	16.16	3.32069	23.7272	9.24961	19.1004	6.39665
22.4979	10.2617	32.9687	6.92487	16.693	3.28983	25.2179	9.67837	20.2047	6.67547
24.1448	10.4175	34.0087	7.55772	17.1828	3.33233	26.7569	10.1693	21.3012	6.87136
25.8137	10.4306	35.1661	8.18609	17.7376	3.30975	28.4194	10.5444	22.3877	7.02036
27.5349	10.4765	36.5977	8.63725	18.2241	3.28171	30.0517	11.0393	23.5694	7.13621
29.2695	10.3713	38.0558	9.25884	18.736	3.1946	31.909	11.2516	24.6327	7.21237
30.8946	10.1875	39.7039	9.74609	19.2492	3.15028	33.7938	11.5974	25.9706	7.27425
32.6562	10.0648	41.5051	10.0063	19.7098	3.00201	35.6214	11.6979	27.0776	7.29464
34.1646	9.83435	43.3656	10.17	20.2031	2.96445	37.6118	11.8361	28.3863	7.23137
35.7189	9.48226	45.2136	10.0787	20.6512	2.81894	39.6622	11.7824	29.5411	7.0775
37.2257	9.10355	47.065	9.82903	21.0819	2.67392	41.6411	11.5805	30.7151	6.89708
38.6114	8.67139	48.7088	9.44493	21.4745	2.61942	43.5928	11.3037	31.7157	6.55851
39.8234	8.23237	50.3031	8.89438	21.8703	2.45045	45.4248	10.8946	32.6893	6.28125
40.8919	7.74388	51.6687	8.28782	22.0965	2.32914	47.0768	10.3318	33.541	5.97316
41.9306	7.33599	52.8492	7.649	22.4334	2.28692	48.6507	9.81464	34.3106	5.66912
42.7269	7.09853	53.9073	7.08518	22.5872	2.19069	50.0522	9.19789	35.0432	5.43178
43.5112	6.86167	54.7782	6.5649	22.8815	2.16946	51.3395	8.67633	35.7009	5.28567
44.2101	6.88714	55.4936	6.05456	23.0903	2.26677	52.3687	8.18879	36.2236	5.21681
44.9314	7.03363	56.1806	5.80064	23.2655	2.30321	53.339	7.7027	36.8235	5.27712
45.687	7.34854	56.6991	5.53755	23.4636	2.51044	54.2422	7.51999	37.3192	5.40338
46.4496	7.81709	57.2796	5.43606	23.665	2.79124	54.9662	7.25281	37.8306	5.67678
47.237	8.47481	57.7471	5.6061	23.9122	3.08777	55.7522	7.21991	38.4085	6.05022
48.2781	9.25427	58.2751	5.85085	24.1609	3.49546	56.501	7.36066	39.037	6.58137
49.2899	10.1874	58.8158	6.19509	24.444	3.98239	57.0402	7.76957	39.6858	7.25139
50.4637	11.31	59.3905	6.73459	24.7838	4.62623	57.6872	8.31267	40.3546	8.13568
51.8314	12.5129	60.0132	7.46074	25.2322	5.38161	58.3678	9.03895	41.2083	9.11503
53.3445	14.078	60.846	8.39603	25.6584	6.30241	59.1817	10.142	42.0664	10.3761
54.9811	15.766	61.7899	9.42403	26.2284	7.34657	59.9712	11.509	43.0999	11.8666
56.7995	17.6699	62.8036	10.8002	26.8711	8.59449	60.8972	13.2483	44.2319	13.6423
58.6799	19.9212	64.0086	12.1299	27.6355	10.0918	62.13	15.3059	45.5394	15.7998
60.9611	22.4059	65.3619	13.9236	28.4445	11.904	63.4818	17.9446	47.0785	18.2892
63.315	25.3801	67.0746	15.8435	29.55	14.0507	65.1429	20.9916	48.9511	21.2145
65.8685	28.8186	68.8573	17.9674	30.6832	16.5411	67.2342	24.4924	50.9693	24.6163
68.5209	33.4351	70.718	20.3514	32.0217	19.4144	69.2381	28.7528	52.9402	28.6153
71.5265	38.1515	72.8296	23.3846	33.3343	23.1946	72.1189	33.7265	55.5717	33.8731
75.3559	43.9025	75.6233	26.8809	35.3241	27.369	75.7876	39.4938	58.21	39.3308
79.1663	51.8206	78.1309	30.6118	37.1974	32.9187	79.0607	46.3312	61.454	46.4182
83.2688	59.9109	81.7296	34.847	39.6017	39.1191	83.67	53.6156	65.4727	54.2171
88.9274	70.2798	85.1678	40.5685	42.6574	47.0002	88.8337	63.1346	69.8256	64.6
94.227	83.4789	88.6885	46.4336	45.934	56.0823	93.8406	73.6104	74.2226	76.4683
100.525	98.0575	93.373	53.4218	50.5583	67.121	100.433	85.6832	80.1889	90.4364
108.738	116.229	98.0991	62.339	55.9061	80.5585	107.491	100.83	86.9643	108.11
117.872	138.625	102.879	73.2829	62.5464	96.7855	113.618	118.614	94.4541	129.355
129.645	165.966	108.691	85.2003	71.1876	116.139	120.876	140.133	104.335	154.84
144.81	197.579	116.5	100.543	81.8451	140.023	131.511	166.356	116.781	186.14
164.637	236.543	123.966	120.302	95.1157	168.592	142.971	199.372	131.65	224.667
188.908	283.18	134.232	143.682	110.791	202.005	155.479	238.857	149.723	270.314
220.785	336.715	147.196	171.061	130.273	239.649	171.392	285.578	173.545	324.655
262.746	396.79	163.9	204.277	156.587	282.447	192.378	343.632	204.951	389.039
317.795	463.484	184.281	244.242	191.078	331.349	217.725	415.783	245.895	465.875
385.332	536.481	209.997	290.932	238.945	386.796	248.683	503.849	298.415	556.489
467.102	613.439	242.77	345.226	303.034	453.234	289.419	609.794	366.136	659.933
563.71	691.195	284.133	403.576	385.352	535.557	344.309	733.881	454.269	773.873
670.835	765.538	336.816	472.286	482.141	640.026	417.82	884.519	566.033	902.143
789.99	837.674	399.811	549.182	587.862	772.172	515.074	1062.43	705.215	1038.02
914.439	915.396	473.556	630.913	680.178	912.228	644.238	1267.66	870.385	1178.3
1039.46	997.035	560.711	717.362	765.837	1029.96	809.06	1490.88	1062.78	1311.39
1158.3	1085.58	660.792	810.707	865.978	1118.43	1026.78	1729.33	1282.84	1439.28
1280.66	1177.01	781.061	918.602	1061.23	1202.44	1296.54	1979.36	1535.2	1573.55
1408.3	1286.9	904.053	1025.39	1287.97	1264.97	1620.38	2223.54	1798.13	1685.68

## Sheet: Fig.3a
*FILE_COMMENT ""
*FILE_MD5 ""
*FILE_MEMO ""
*FILE_OPERATOR "Administrator"
*FILE_PACKAGE_NAME ""
*FILE_PART_ID "GeneralMeasurement(BB)"
*FILE_SAMPLE ""
*FILE_SYSTEM_NAME "SmartLabXE"
*FILE_TYPE "RAS_RAW"
*FILE_USERGROUP "Administrators"
*FILE_VERSION "1"
*HW_ATTACHMENT_ID "ATT0025"
*HW_ATTACHMENT_NAME "Standard"
*HW_ATTACHMENT_NAME_INTERNAL "Standard"
*HW_COUNTER_ID-0 "CUT0053"
*HW_COUNTER_ID-2 "CMC0020"
*HW_COUNTER_MONOCHRO_ID "CMC0020"
*HW_COUNTER_MONOCHRO_NAME "None"
*HW_COUNTER_MONOCHRO_NAME_INTERNAL "None"
*HW_COUNTER_NAME_INTERNAL "HyPix400(H)"
*HW_COUNTER_NAME-0 "HyPix400(H)"
*HW_COUNTER_NAME-1 "None"
*HW_COUNTER_NAME-2 "None"
*HW_COUNTER_PIXEL_SIZE "0.1"
*HW_COUNTER_SELECT_NAME "HyPix400(H)"
*HW_EXTERNAL_CONTROLLER_NAME "None"
*HW_EXTERNAL_CONTROLLER_NAME_INTERNAL "None"
*HW_GONIOMETER_ID "GON0021"
*HW_GONIOMETER_NAME "Standard"
*HW_GONIOMETER_NAME_INTERNAL "StandardEnc"
*HW_GONIOMETER_RADIUS-0 "90.0"
*HW_GONIOMETER_RADIUS-1 "114.0"
*HW_GONIOMETER_RADIUS-2 "173.5"
*HW_GONIOMETER_RADIUS-3 "300.0"
*HW_GONIOMETER_RADIUS-4 "187.0"
*HW_GONIOMETER_RADIUS-5 "300.0"
*HW_GONIOMETER_RADIUS-6 "113.0"
*HW_GONIOMETER_RADIUS-7 "331.0"
*HW_I_CBO_ID "CBO0029"
*HW_I_CBO_NAME "CBO-A"
*HW_I_CBO_NAME_INTERNAL "CBO-A"
*HW_I_MONOCHRO_ID "ISO0021"
*HW_I_MONOCHRO_NAME "IPS_adaptor"
*HW_I_MONOCHRO_NAME_INTERNAL "IPS_adaptor"
*HW_I_OPT_ID-1 "CBO0029"
*HW_I_PRIMARY_NAME_INTERNAL "Standard"
*HW_I_SLIT_NAME_INTERNAL "AutoIntegrated"
*HW_R_ATTENUATER_AUTOMODE "0"
*HW_R_ATTENUATER_ID "ATN0020"
*HW_R_ATTENUATER_NAME "No_unit"
*HW_R_ATTENUATOR_NAME_INTERNAL "No_unit"
*HW_R_OPT_ID-0 "RSS0022"
*HW_R_OPT_ID-1 "RCR0022"
*HW_R_OPT_ID-2 "RSO0021"
*HW_R_OPT_ID-3 "RRS0022"
*HW_R_OPT_ID-4 "ATN0020"
*HW_R_ROD_ID "RCR0022"
*HW_R_ROD_NAME "ROD_adaptor"
*HW_R_ROD_NAME_INTERNAL "ROD_adaptor"
*HW_R_RPS_ID "RSO0021"
*HW_R_RPS_NAME "RPS_adaptor"
*HW_R_RPS_NAME_INTERNAL "RPS_adaptor"
*HW_R_RS_ID "RRS0022"
*HW_R_RS_NAME "Virtual"
*HW_R_RS_NAME_INTERNAL "Virtual"
*HW_R_SS_ID "RSS0022"
*HW_R_SS_NAME "Auto_Zr"
*HW_R_SS_NAME_INTERNAL "Auto_Zr"
*HW_ROBOT_NAME "No_unit"
*HW_ROBOT_NAME_INTERNAL "No_unit"
*HW_SAMPLE_CAMERA_NAME "None"
*HW_SAMPLE_CAMERA_NAME_INTERNAL "None"
*HW_SAMPLE_HOLDER_NAME_INTERNAL "Z_Standard"
*HW_SAMPLE_NAME "PowderSample"
*HW_SAMPLE_NAME_INTERNAL "PowderSample"
*HW_SAMPLE_PLATE_NAME "HeightReference"
*HW_SAMPLE_PLATE_NAME_INTERNAL "HeightReference"
*HW_SAMPLE_SPACER_NAME "None"
*HW_SAMPLE_SPACER_NAME_INTERNAL "None"
*HW_USERINFO_CATALOG_NO ""
*HW_USERINFO_INSTRUMENT_ID ""
*HW_USERINFO_INSTRUMENT_NAME ""
*HW_USERINFO_INSTRUMENT_NO ""
*HW_USERINFO_MODEL ""
*HW_USERINFO_ORDER_NO ""
*HW_USERINFO_SERIAL_NO ""
*HW_USERINFO_VERIFY_INSTRUMENT_ID "00-07-fe-01-29-5d"
*HW_VER_RCD_COUNTER_UNIT "N/A"
*HW_VER_RCD_CPU "3.3.7"
*HW_VER_RCD_FPGA "1.2.3"
*HW_VER_RCD_GONIO_UNIT "6.4.0"
*HW_VER_RCD_INCIDENT_UNIT "6.4.0"
*HW_VER_RCD_RECEIVING_UNIT "8.0.1"
*HW_VER_RCD_TYPE "RINC"
*HW_VER_XGC_CPU "3.3.7"
*HW_VER_XGC_CW "3.0.8"
*HW_VER_XGC_HV "3.0.8"
*HW_VER_XGC_RS1 "3.0.8"
*HW_VER_XGC_RS2 "N/A"
*HW_VER_XGC_RT "2.2.0"
*HW_VER_XGC_TYPE "RINC"
*HW_XG_CURRENT_UNIT "mA"
*HW_XG_FOCUS "0.4mm x 8mm"
*HW_XG_FOCUS_TYPE "Fine"
*HW_XG_TARGET_ATOMIC_NUMBER "29"
*HW_XG_TARGET_NAME "Cu"
*HW_XG_TYPE "ROTA"
*HW_XG_VOLTAGE_UNIT "kV"
*HW_XG_WAVE_LENGTH_ALPHA1 "1.540593"
*HW_XG_WAVE_LENGTH_ALPHA2 "1.544414"
*HW_XG_WAVE_LENGTH_BETA "1.392246"
*HW_XG_WAVE_LENGTH_UNIT "Angstrom"
*MEAS_COND_AXIS_NAME_INTERNAL-0 "ThetaS"
*MEAS_COND_AXIS_NAME_INTERNAL-1 "ThetaD"
*MEAS_COND_AXIS_NAME_INTERNAL-10 "PrimaryMirrorType"
*MEAS_COND_AXIS_NAME_INTERNAL-11 "CBOType"
*MEAS_COND_AXIS_NAME_INTERNAL-12 "CBO-M"
*MEAS_COND_AXIS_NAME_INTERNAL-13 "CBO"
*MEAS_COND_AXIS_NAME_INTERNAL-14 "SelectionSlitType"
*MEAS_COND_AXIS_NAME_INTERNAL-15 "IncidentSollerSlit"
*MEAS_COND_AXIS_NAME_INTERNAL-16 "ISSType"
*MEAS_COND_AXIS_NAME_INTERNAL-17 "IncidentSlitBox"
*MEAS_COND_AXIS_NAME_INTERNAL-18 "IncidentSlitBox"
*MEAS_COND_AXIS_NAME_INTERNAL-19 "IncidentSlitBox"
*MEAS_COND_AXIS_NAME_INTERNAL-2 "TwoTheta"
*MEAS_COND_AXIS_NAME_INTERNAL-20 "Zs"
*MEAS_COND_AXIS_NAME_INTERNAL-21 "IncidentAxdSlit"
*MEAS_COND_AXIS_NAME_INTERNAL-22 "IncidentAxdSlit"
*MEAS_COND_AXIS_NAME_INTERNAL-23 "IncidentAxdSlit"
*MEAS_COND_AXIS_NAME_INTERNAL-24 "LLSType"
*MEAS_COND_AXIS_NAME_INTERNAL-25 "InFilter"
*MEAS_COND_AXIS_NAME_INTERNAL-26 "Z"
*MEAS_COND_AXIS_NAME_INTERNAL-27 "DirectBeamStop"
*MEAS_COND_AXIS_NAME_INTERNAL-28 "KnifeEdge"
*MEAS_COND_AXIS_NAME_INTERNAL-29 "ReceivingSlitBox1"
*MEAS_COND_AXIS_NAME_INTERNAL-3 "Omega"
*MEAS_COND_AXIS_NAME_INTERNAL-30 "ReceivingSlitBox1"
*MEAS_COND_AXIS_NAME_INTERNAL-31 "ReceivingSlitBox1"
*MEAS_COND_AXIS_NAME_INTERNAL-32 "Zr"
*MEAS_COND_AXIS_NAME_INTERNAL-33 "Filter"
*MEAS_COND_AXIS_NAME_INTERNAL-34 "PSA"
*MEAS_COND_AXIS_NAME_INTERNAL-35 "ReceivingSollerSlit"
*MEAS_COND_AXIS_NAME_INTERNAL-36 "ReceivingSlitBox2"
*MEAS_COND_AXIS_NAME_INTERNAL-37 "ReceivingSlitBox2"
*MEAS_COND_AXIS_NAME_INTERNAL-38 "ReceivingSlitBox2"
*MEAS_COND_AXIS_NAME_INTERNAL-39 "ModuleSensorType"
*MEAS_COND_AXIS_NAME_INTERNAL-4 "TwoThetaTheta"
*MEAS_COND_AXIS_NAME_INTERNAL-40 "GainMode"
*MEAS_COND_AXIS_NAME_INTERNAL-41 "PHA"
*MEAS_COND_AXIS_NAME_INTERNAL-42 "DetectorBeamStop"
*MEAS_COND_AXIS_NAME_INTERNAL-43 "DetectorFilter"
*MEAS_COND_AXIS_NAME_INTERNAL-44 "DedicatedHolder"
*MEAS_COND_AXIS_NAME_INTERNAL-45 "Target_TargetTime"
*MEAS_COND_AXIS_NAME_INTERNAL-46 "Target_XrayOnTime"
*MEAS_COND_AXIS_NAME_INTERNAL-47 "Target_TMPTime"
*MEAS_COND_AXIS_NAME_INTERNAL-48 "Target_RPTime"
*MEAS_COND_AXIS_NAME_INTERNAL-49 "Target_FilamentTime"
*MEAS_COND_AXIS_NAME_INTERNAL-5 "TwoThetaOmega"
*MEAS_COND_AXIS_NAME_INTERNAL-50 "Target_IG"
*MEAS_COND_AXIS_NAME_INTERNAL-51 "Target_GP"
*MEAS_COND_AXIS_NAME_INTERNAL-52 "Target_FC"
*MEAS_COND_AXIS_NAME_INTERNAL-53 "HVPS_Bias"
*MEAS_COND_AXIS_NAME_INTERNAL-54 "HVPS_HVPSTime"
*MEAS_COND_AXIS_NAME_INTERNAL-55 "HVPS_Type1Time"
*MEAS_COND_AXIS_NAME_INTERNAL-56 "HVPS_Type2Time"
*MEAS_COND_AXIS_NAME_INTERNAL-57 "HVPS_Type3Time"
*MEAS_COND_AXIS_NAME_INTERNAL-58 "CW_IERTime"
*MEAS_COND_AXIS_NAME_INTERNAL-59 "CW_ECTime"
*MEAS_COND_AXIS_NAME_INTERNAL-6 "OmegaTwoTheta"
*MEAS_COND_AXIS_NAME_INTERNAL-60 "CW_Flow1"
*MEAS_COND_AXIS_NAME_INTERNAL-61 "CW_Temperature1"
*MEAS_COND_AXIS_NAME_INTERNAL-62 "CW_Pressure1"
*MEAS_COND_AXIS_NAME_INTERNAL-63 "CW_PressureIn"
*MEAS_COND_AXIS_NAME_INTERNAL-64 "CW_PressureOut"
*MEAS_COND_AXIS_NAME_INTERNAL-65 "CW_Flow2"
*MEAS_COND_AXIS_NAME_INTERNAL-66 "CW_Temperature2"
*MEAS_COND_AXIS_NAME_INTERNAL-67 "CW_Pressure2"
*MEAS_COND_AXIS_NAME_INTERNAL-68 "RE_EnclosureTemp"
*MEAS_COND_AXIS_NAME_INTERNAL-69 "RE_EnclosureHummidity"
*MEAS_COND_AXIS_NAME_INTERNAL-7 "GonioDirectBeamStop"
*MEAS_COND_AXIS_NAME_INTERNAL-70 "RE_CabinetTemp"
*MEAS_COND_AXIS_NAME_INTERNAL-71 "RE_RPTemp"
*MEAS_COND_AXIS_NAME_INTERNAL-72 "RE_ShutterAXrayOnTime"
*MEAS_COND_AXIS_NAME_INTERNAL-73 "RE_ShutterATimes"
*MEAS_COND_AXIS_NAME_INTERNAL-74 "RE_ShutterAOpenCloseTime"
*MEAS_COND_AXIS_NAME_INTERNAL-75 "RE_ShutterACloseOpenTime"
*MEAS_COND_AXIS_NAME_INTERNAL-76 "RE_ShutterBXrayOnTime"
*MEAS_COND_AXIS_NAME_INTERNAL-77 "RE_ShutterBTimes"
*MEAS_COND_AXIS_NAME_INTERNAL-78 "RE_ShutterBOpenCloseTime"
*MEAS_COND_AXIS_NAME_INTERNAL-79 "RE_ShutterBCloseOpenTime"
*MEAS_COND_AXIS_NAME_INTERNAL-8 "Ts"
*MEAS_COND_AXIS_NAME_INTERNAL-80 "RE_XrayWarningRamp"
*MEAS_COND_AXIS_NAME_INTERNAL-81 "RE_ShutterAInstallation"
*MEAS_COND_AXIS_NAME_INTERNAL-82 "RE_ShutterARamp"
*MEAS_COND_AXIS_NAME_INTERNAL-83 "RE_ShutterBInstallation"
*MEAS_COND_AXIS_NAME_INTERNAL-84 "RE_ShutterBRamp"
*MEAS_COND_AXIS_NAME_INTERNAL-85 "RE_ExtShutterCLS"
*MEAS_COND_AXIS_NAME_INTERNAL-86 "RE_ExtXrayOFF"
*MEAS_COND_AXIS_NAME_INTERNAL-87 "RE_ExtSafetyCircuit"
*MEAS_COND_AXIS_NAME_INTERNAL-88 "Version_CPU"
*MEAS_COND_AXIS_NAME_INTERNAL-89 "Version_RS1"
*MEAS_COND_AXIS_NAME_INTERNAL-9 "PrimaryGeometry"
*MEAS_COND_AXIS_NAME_INTERNAL-90 "Version_RS2"
*MEAS_COND_AXIS_NAME_INTERNAL-91 "Version_HV"
*MEAS_COND_AXIS_NAME_INTERNAL-92 "Version_CW"
*MEAS_COND_AXIS_NAME_INTERNAL-93 "Version_RT"
*MEAS_COND_AXIS_NAME_INTERNAL-94 "IncidentPrimary"
*MEAS_COND_AXIS_NAME_INTERNAL-95 "IncidentMonochromator"
*MEAS_COND_AXIS_NAME_INTERNAL-96 "ReceivingOptics"
*MEAS_COND_AXIS_NAME_INTERNAL-97 "CounterMonochromatorKind"
*MEAS_COND_AXIS_NAME-0 "ThetaS"
*MEAS_COND_AXIS_NAME-1 "ThetaD"
*MEAS_COND_AXIS_NAME-10 "PrimaryMirrorType"
*MEAS_COND_AXIS_NAME-11 "CBOType"
*MEAS_COND_AXIS_NAME-12 "CBO-M"
*MEAS_COND_AXIS_NAME-13 "CBO"
*MEAS_COND_AXIS_NAME-14 "SelectionSlitType"
*MEAS_COND_AXIS_NAME-15 "IncidentSollerSlit"
*MEAS_COND_AXIS_NAME-16 "ISSType"
*MEAS_COND_AXIS_NAME-17 "IncidentSlitBox"
*MEAS_COND_AXIS_NAME-18 "IncidentSlitBox-_Axis"
*MEAS_COND_AXIS_NAME-19 "SlitDS"
*MEAS_COND_AXIS_NAME-2 "TwoTheta"
*MEAS_COND_AXIS_NAME-20 "Zs"
*MEAS_COND_AXIS_NAME-21 "IncidentAxdSlit"
*MEAS_COND_AXIS_NAME-22 "LLS"
*MEAS_COND_AXIS_NAME-23 "DHLSlit"
*MEAS_COND_AXIS_NAME-24 "LLSType"
*MEAS_COND_AXIS_NAME-25 "InFilter"
*MEAS_COND_AXIS_NAME-26 "Z"
*MEAS_COND_AXIS_NAME-27 "DirectBeamStop"
*MEAS_COND_AXIS_NAME-28 "KnifeEdge"
*MEAS_COND_AXIS_NAME-29 "ReceivingSlitBox1"
*MEAS_COND_AXIS_NAME-3 "Omega"
*MEAS_COND_AXIS_NAME-30 "ReceivingSlitBox1-_Axis"
*MEAS_COND_AXIS_NAME-31 "SlitSS"
*MEAS_COND_AXIS_NAME-32 "Zr"
*MEAS_COND_AXIS_NAME-33 "Filter"
*MEAS_COND_AXIS_NAME-34 "PSA"
*MEAS_COND_AXIS_NAME-35 "ReceivingSollerSlit"
*MEAS_COND_AXIS_NAME-36 "ReceivingSlitBox2"
*MEAS_COND_AXIS_NAME-37 "ReceivingSlitBox2-_Axis"
*MEAS_COND_AXIS_NAME-38 "SlitRS"
*MEAS_COND_AXIS_NAME-39 "ModuleSensorType"
*MEAS_COND_AXIS_NAME-4 "TwoThetaTheta"
*MEAS_COND_AXIS_NAME-40 "GainMode"
*MEAS_COND_AXIS_NAME-41 "PHA"
*MEAS_COND_AXIS_NAME-42 "DetectorBeamStop"
*MEAS_COND_AXIS_NAME-43 "DetectorFilter"
*MEAS_COND_AXIS_NAME-44 "DedicatedHolder"
*MEAS_COND_AXIS_NAME-45 "Target_TargetTime"
*MEAS_COND_AXIS_NAME-46 "Target_XrayOnTime"
*MEAS_COND_AXIS_NAME-47 "Target_TMPTime"
*MEAS_COND_AXIS_NAME-48 "Target_RPTime"
*MEAS_COND_AXIS_NAME-49 "Target_FilamentTime"
*MEAS_COND_AXIS_NAME-5 "TwoThetaOmega"
*MEAS_COND_AXIS_NAME-50 "Target_IG"
*MEAS_COND_AXIS_NAME-51 "Target_GP"
*MEAS_COND_AXIS_NAME-52 "Target_FC"
*MEAS_COND_AXIS_NAME-53 "HVPS_Bias"
*MEAS_COND_AXIS_NAME-54 "HVPS_HVPSTime"
*MEAS_COND_AXIS_NAME-55 "HVPS_Type1Time"
*MEAS_COND_AXIS_NAME-56 "HVPS_Type2Time"
*MEAS_COND_AXIS_NAME-57 "HVPS_Type3Time"
*MEAS_COND_AXIS_NAME-58 "CW_IERTime"
*MEAS_COND_AXIS_NAME-59 "CW_ECTime"
*MEAS_COND_AXIS_NAME-6 "OmegaTwoTheta"
*MEAS_COND_AXIS_NAME-60 "CW_Flow1"
*MEAS_COND_AXIS_NAME-61 "CW_Temperature1"
*MEAS_COND_AXIS_NAME-62 "CW_Pressure1"
*MEAS_COND_AXIS_NAME-63 "CW_PressureIn"
*MEAS_COND_AXIS_NAME-64 "CW_PressureOut"
*MEAS_COND_AXIS_NAME-65 "CW_Flow2"
*MEAS_COND_AXIS_NAME-66 "CW_Temperature2"
*MEAS_COND_AXIS_NAME-67 "CW_Pressure2"
*MEAS_COND_AXIS_NAME-68 "RE_EnclosureTemp"
*MEAS_COND_AXIS_NAME-69 "RE_EnclosureHummidity"
*MEAS_COND_AXIS_NAME-7 "GonioDirectBeamStop"
*MEAS_COND_AXIS_NAME-70 "RE_CabinetTemp"
*MEAS_COND_AXIS_NAME-71 "RE_RPTemp"
*MEAS_COND_AXIS_NAME-72 "RE_ShutterAXrayOnTime"
*MEAS_COND_AXIS_NAME-73 "RE_ShutterATimes"
*MEAS_COND_AXIS_NAME-74 "RE_ShutterAOpenCloseTime"
*MEAS_COND_AXIS_NAME-75 "RE_ShutterACloseOpenTime"
*MEAS_COND_AXIS_NAME-76 "RE_ShutterBXrayOnTime"
*MEAS_COND_AXIS_NAME-77 "RE_ShutterBTimes"
*MEAS_COND_AXIS_NAME-78 "RE_ShutterBOpenCloseTime"
*MEAS_COND_AXIS_NAME-79 "RE_ShutterBCloseOpenTime"
*MEAS_COND_AXIS_NAME-8 "Ts"
*MEAS_COND_AXIS_NAME-80 "RE_XrayWarningRamp"
*MEAS_COND_AXIS_NAME-81 "RE_ShutterAInstallation"
*MEAS_COND_AXIS_NAME-82 "RE_ShutterARamp"
*MEAS_COND_AXIS_NAME-83 "RE_ShutterBInstallation"
*MEAS_COND_AXIS_NAME-84 "RE_ShutterBRamp"
*MEAS_COND_AXIS_NAME-85 "RE_ExtShutterCLS"
*MEAS_COND_AXIS_NAME-86 "RE_ExtXrayOFF"
*MEAS_COND_AXIS_NAME-87 "RE_ExtSafetyCircuit"
*MEAS_COND_AXIS_NAME-88 "Version_CPU"
*MEAS_COND_AXIS_NAME-89 "Version_RS1"
*MEAS_COND_AXIS_NAME-9 "PrimaryGeometry"
*MEAS_COND_AXIS_NAME-90 "Version_RS2"
*MEAS_COND_AXIS_NAME-91 "Version_HV"
*MEAS_COND_AXIS_NAME-92 "Version_CW"
*MEAS_COND_AXIS_NAME-93 "Version_RT"
*MEAS_COND_AXIS_NAME-94 "IncidentPrimary"
*MEAS_COND_AXIS_NAME-95 "IncidentMonochromator"
*MEAS_COND_AXIS_NAME-96 "ReceivingOptics"
*MEAS_COND_AXIS_NAME-97 "CounterMonochromatorKind"
*MEAS_COND_AXIS_OFFSET-0 "1.0611"
*MEAS_COND_AXIS_OFFSET-1 "-0.028"
*MEAS_COND_AXIS_OFFSET-10 "0"
*MEAS_COND_AXIS_OFFSET-11 "0"
*MEAS_COND_AXIS_OFFSET-12 "0"
*MEAS_COND_AXIS_OFFSET-13 "0"
*MEAS_COND_AXIS_OFFSET-14 "0"
*MEAS_COND_AXIS_OFFSET-15 "0"
*MEAS_COND_AXIS_OFFSET-16 "0"
*MEAS_COND_AXIS_OFFSET-17 "0"
*MEAS_COND_AXIS_OFFSET-18 "0"
*MEAS_COND_AXIS_OFFSET-19 "0"
*MEAS_COND_AXIS_OFFSET-2 "1.0331"
*MEAS_COND_AXIS_OFFSET-20 "0"
*MEAS_COND_AXIS_OFFSET-21 "0"
*MEAS_COND_AXIS_OFFSET-22 "0"
*MEAS_COND_AXIS_OFFSET-23 "0"
*MEAS_COND_AXIS_OFFSET-24 "0"
*MEAS_COND_AXIS_OFFSET-25 "0"
*MEAS_COND_AXIS_OFFSET-26 "0"
*MEAS_COND_AXIS_OFFSET-27 "0"
*MEAS_COND_AXIS_OFFSET-28 "0"
*MEAS_COND_AXIS_OFFSET-29 "0"
*MEAS_COND_AXIS_OFFSET-3 "1.0611"
*MEAS_COND_AXIS_OFFSET-30 "0"
*MEAS_COND_AXIS_OFFSET-31 "0"
*MEAS_COND_AXIS_OFFSET-32 "0"
*MEAS_COND_AXIS_OFFSET-33 "0"
*MEAS_COND_AXIS_OFFSET-34 "0"
*MEAS_COND_AXIS_OFFSET-35 "0"
*MEAS_COND_AXIS_OFFSET-36 "0"
*MEAS_COND_AXIS_OFFSET-37 "0"
*MEAS_COND_AXIS_OFFSET-38 "0"
*MEAS_COND_AXIS_OFFSET-39 "0"
*MEAS_COND_AXIS_OFFSET-4 "0"
*MEAS_COND_AXIS_OFFSET-40 "0"
*MEAS_COND_AXIS_OFFSET-41 "0"
*MEAS_COND_AXIS_OFFSET-42 "0"
*MEAS_COND_AXIS_OFFSET-43 "0"
*MEAS_COND_AXIS_OFFSET-44 "0"
*MEAS_COND_AXIS_OFFSET-45 "0"
*MEAS_COND_AXIS_OFFSET-46 "0"
*MEAS_COND_AXIS_OFFSET-47 "0"
*MEAS_COND_AXIS_OFFSET-48 "0"
*MEAS_COND_AXIS_OFFSET-49 "0"
*MEAS_COND_AXIS_OFFSET-5 "0"
*MEAS_COND_AXIS_OFFSET-50 "0"
*MEAS_COND_AXIS_OFFSET-51 "0"
*MEAS_COND_AXIS_OFFSET-52 "0"
*MEAS_COND_AXIS_OFFSET-53 "0"
*MEAS_COND_AXIS_OFFSET-54 "0"
*MEAS_COND_AXIS_OFFSET-55 "0"
*MEAS_COND_AXIS_OFFSET-56 "0"
*MEAS_COND_AXIS_OFFSET-57 "0"
*MEAS_COND_AXIS_OFFSET-58 "0"
*MEAS_COND_AXIS_OFFSET-59 "0"
*MEAS_COND_AXIS_OFFSET-6 "0"
*MEAS_COND_AXIS_OFFSET-60 "0"
*MEAS_COND_AXIS_OFFSET-61 "0"
*MEAS_COND_AXIS_OFFSET-62 "0"
*MEAS_COND_AXIS_OFFSET-63 "0"
*MEAS_COND_AXIS_OFFSET-64 "0"
*MEAS_COND_AXIS_OFFSET-65 "0"
*MEAS_COND_AXIS_OFFSET-66 "0"
*MEAS_COND_AXIS_OFFSET-67 "0"
*MEAS_COND_AXIS_OFFSET-68 "0"
*MEAS_COND_AXIS_OFFSET-69 "0"
*MEAS_COND_AXIS_OFFSET-7 "0"
*MEAS_COND_AXIS_OFFSET-70 "0"
*MEAS_COND_AXIS_OFFSET-71 "0"
*MEAS_COND_AXIS_OFFSET-72 "0"
*MEAS_COND_AXIS_OFFSET-73 "0"
*MEAS_COND_AXIS_OFFSET-74 "0"
*MEAS_COND_AXIS_OFFSET-75 "0"
*MEAS_COND_AXIS_OFFSET-76 "0"
*MEAS_COND_AXIS_OFFSET-77 "0"
*MEAS_COND_AXIS_OFFSET-78 "0"
*MEAS_COND_AXIS_OFFSET-79 "0"
*MEAS_COND_AXIS_OFFSET-8 "0"
*MEAS_COND_AXIS_OFFSET-80 "0"
*MEAS_COND_AXIS_OFFSET-81 "0"
*MEAS_COND_AXIS_OFFSET-82 "0"
*MEAS_COND_AXIS_OFFSET-83 "0"
*MEAS_COND_AXIS_OFFSET-84 "0"
*MEAS_COND_AXIS_OFFSET-85 "0"
*MEAS_COND_AXIS_OFFSET-86 "0"
*MEAS_COND_AXIS_OFFSET-87 "0"
*MEAS_COND_AXIS_OFFSET-88 "0"
*MEAS_COND_AXIS_OFFSET-89 "0"
*MEAS_COND_AXIS_OFFSET-9 "0"
*MEAS_COND_AXIS_OFFSET-90 "0"
*MEAS_COND_AXIS_OFFSET-91 "0"
*MEAS_COND_AXIS_OFFSET-92 "0"
*MEAS_COND_AXIS_OFFSET-93 "0"
*MEAS_COND_AXIS_OFFSET-94 "0"
*MEAS_COND_AXIS_OFFSET-95 "0"
*MEAS_COND_AXIS_OFFSET-96 "0"
*MEAS_COND_AXIS_OFFSET-97 "0"
*MEAS_COND_AXIS_POSITION-0 "0.0000"
*MEAS_COND_AXIS_POSITION-1 "0.0000"
*MEAS_COND_AXIS_POSITION-10 "None"
*MEAS_COND_AXIS_POSITION-11 "Type2"
*MEAS_COND_AXIS_POSITION-12 "0"
*MEAS_COND_AXIS_POSITION-13 "DB"
*MEAS_COND_AXIS_POSITION-14 "Type1"
*MEAS_COND_AXIS_POSITION-15 "Soller_slit_2.5deg"
*MEAS_COND_AXIS_POSITION-16 "Type1"
*MEAS_COND_AXIS_POSITION-17 "1/4deg"
*MEAS_COND_AXIS_POSITION-18 "0.756875"
*MEAS_COND_AXIS_POSITION-19 "1/4deg"
*MEAS_COND_AXIS_POSITION-2 "0.0000"
*MEAS_COND_AXIS_POSITION-20 "0.0571875"
*MEAS_COND_AXIS_POSITION-21 "10mm"
*MEAS_COND_AXIS_POSITION-22 "10mm"
*MEAS_COND_AXIS_POSITION-23 "10mm"
*MEAS_COND_AXIS_POSITION-24 "Type1"
*MEAS_COND_AXIS_POSITION-25 "None"
*MEAS_COND_AXIS_POSITION-26 "-0.15000"
*MEAS_COND_AXIS_POSITION-27 "Out"
*MEAS_COND_AXIS_POSITION-28 "None"
*MEAS_COND_AXIS_POSITION-29 "Open"
*MEAS_COND_AXIS_POSITION-3 "0.0000"
*MEAS_COND_AXIS_POSITION-30 "20.000000"
*MEAS_COND_AXIS_POSITION-31 "Open"
*MEAS_COND_AXIS_POSITION-32 "-0.4781250"
*MEAS_COND_AXIS_POSITION-33 "None"
*MEAS_COND_AXIS_POSITION-34 "PSA_open"
*MEAS_COND_AXIS_POSITION-35 "Soller_slit_2.5deg"
*MEAS_COND_AXIS_POSITION-36 "Open"
*MEAS_COND_AXIS_POSITION-37 "0.0"
*MEAS_COND_AXIS_POSITION-38 "Open"
*MEAS_COND_AXIS_POSITION-39 "AC"
*MEAS_COND_AXIS_POSITION-4 "0.0000"
*MEAS_COND_AXIS_POSITION-40 "Mo-HiC"
*MEAS_COND_AXIS_POSITION-42 "None"
*MEAS_COND_AXIS_POSITION-43 "None"
*MEAS_COND_AXIS_POSITION-44 "None"
*MEAS_COND_AXIS_POSITION-5 "0.0000"
*MEAS_COND_AXIS_POSITION-6 "0.0000"
*MEAS_COND_AXIS_POSITION-7 "Out"
*MEAS_COND_AXIS_POSITION-8 "-0.1315000"
*MEAS_COND_AXIS_POSITION-9 "Right"
*MEAS_COND_AXIS_POSITION-94 "Standard"
*MEAS_COND_AXIS_POSITION-95 "IPS_adaptor"
*MEAS_COND_AXIS_POSITION-96 "PSA_open"
*MEAS_COND_AXIS_POSITION-97 "None"
*MEAS_COND_AXIS_RESOLUTION-0 "0.0001"
*MEAS_COND_AXIS_RESOLUTION-1 "0.0001"
*MEAS_COND_AXIS_RESOLUTION-10 ""
*MEAS_COND_AXIS_RESOLUTION-11 ""
*MEAS_COND_AXIS_RESOLUTION-12 "1"
*MEAS_COND_AXIS_RESOLUTION-13 ""
*MEAS_COND_AXIS_RESOLUTION-14 ""
*MEAS_COND_AXIS_RESOLUTION-15 ""
*MEAS_COND_AXIS_RESOLUTION-16 ""
*MEAS_COND_AXIS_RESOLUTION-17 "1/1600"
*MEAS_COND_AXIS_RESOLUTION-18 "1/1600"
*MEAS_COND_AXIS_RESOLUTION-19 "1/1600"
*MEAS_COND_AXIS_RESOLUTION-2 "0.0001"
*MEAS_COND_AXIS_RESOLUTION-20 "0.0003125"
*MEAS_COND_AXIS_RESOLUTION-21 ""
*MEAS_COND_AXIS_RESOLUTION-22 ""
*MEAS_COND_AXIS_RESOLUTION-23 ""
*MEAS_COND_AXIS_RESOLUTION-24 ""
*MEAS_COND_AXIS_RESOLUTION-25 ""
*MEAS_COND_AXIS_RESOLUTION-26 "0.00002"
*MEAS_COND_AXIS_RESOLUTION-27 ""
*MEAS_COND_AXIS_RESOLUTION-28 ""
*MEAS_COND_AXIS_RESOLUTION-29 "1/1600"
*MEAS_COND_AXIS_RESOLUTION-3 "0.0001"
*MEAS_COND_AXIS_RESOLUTION-30 "1/1600"
*MEAS_COND_AXIS_RESOLUTION-31 "1/1600"
*MEAS_COND_AXIS_RESOLUTION-32 "0.0003125"
*MEAS_COND_AXIS_RESOLUTION-33 ""
*MEAS_COND_AXIS_RESOLUTION-34 ""
*MEAS_COND_AXIS_RESOLUTION-35 ""
*MEAS_COND_AXIS_RESOLUTION-36 "0.1"
*MEAS_COND_AXIS_RESOLUTION-37 "0.1"
*MEAS_COND_AXIS_RESOLUTION-38 "0.1"
*MEAS_COND_AXIS_RESOLUTION-39 ""
*MEAS_COND_AXIS_RESOLUTION-4 "0.0002"
*MEAS_COND_AXIS_RESOLUTION-40 ""
*MEAS_COND_AXIS_RESOLUTION-41 "1"
*MEAS_COND_AXIS_RESOLUTION-42 ""
*MEAS_COND_AXIS_RESOLUTION-43 ""
*MEAS_COND_AXIS_RESOLUTION-44 ""
*MEAS_COND_AXIS_RESOLUTION-45 "0.010000"
*MEAS_COND_AXIS_RESOLUTION-46 "0.010000"
*MEAS_COND_AXIS_RESOLUTION-47 "0.01"
*MEAS_COND_AXIS_RESOLUTION-48 "0.010000"
*MEAS_COND_AXIS_RESOLUTION-49 "0.01"
*MEAS_COND_AXIS_RESOLUTION-5 "0.0002"
*MEAS_COND_AXIS_RESOLUTION-50 "1.000000"
*MEAS_COND_AXIS_RESOLUTION-51 "1.000000"
*MEAS_COND_AXIS_RESOLUTION-52 "0.01"
*MEAS_COND_AXIS_RESOLUTION-53 "1"
*MEAS_COND_AXIS_RESOLUTION-54 "0.01"
*MEAS_COND_AXIS_RESOLUTION-55 "0.01"
*MEAS_COND_AXIS_RESOLUTION-56 "0.01"
*MEAS_COND_AXIS_RESOLUTION-57 "0.01"
*MEAS_COND_AXIS_RESOLUTION-58 "0.010000"
*MEAS_COND_AXIS_RESOLUTION-59 "1"
*MEAS_COND_AXIS_RESOLUTION-6 "0.0001"
*MEAS_COND_AXIS_RESOLUTION-60 "0.1"
*MEAS_COND_AXIS_RESOLUTION-61 "1"
*MEAS_COND_AXIS_RESOLUTION-62 "0.01"
*MEAS_COND_AXIS_RESOLUTION-63 "0.01"
*MEAS_COND_AXIS_RESOLUTION-64 "0.01"
*MEAS_COND_AXIS_RESOLUTION-65 "0.100000"
*MEAS_COND_AXIS_RESOLUTION-66 "1.000000"
*MEAS_COND_AXIS_RESOLUTION-67 "0.01"
*MEAS_COND_AXIS_RESOLUTION-68 "1.000000"
*MEAS_COND_AXIS_RESOLUTION-69 "1"
*MEAS_COND_AXIS_RESOLUTION-7 ""
*MEAS_COND_AXIS_RESOLUTION-70 "1.000000"
*MEAS_COND_AXIS_RESOLUTION-71 "1"
*MEAS_COND_AXIS_RESOLUTION-72 "0.01"
*MEAS_COND_AXIS_RESOLUTION-73 "1"
*MEAS_COND_AXIS_RESOLUTION-74 "1"
*MEAS_COND_AXIS_RESOLUTION-75 "1"
*MEAS_COND_AXIS_RESOLUTION-76 "0.01"
*MEAS_COND_AXIS_RESOLUTION-77 "1.000000"
*MEAS_COND_AXIS_RESOLUTION-78 "1.000000"
*MEAS_COND_AXIS_RESOLUTION-79 "1.000000"
*MEAS_COND_AXIS_RESOLUTION-8 "0.0000625"
*MEAS_COND_AXIS_RESOLUTION-80 "-"
*MEAS_COND_AXIS_RESOLUTION-81 "-"
*MEAS_COND_AXIS_RESOLUTION-82 "-"
*MEAS_COND_AXIS_RESOLUTION-83 "1.000000"
*MEAS_COND_AXIS_RESOLUTION-84 "-"
*MEAS_COND_AXIS_RESOLUTION-85 "-"
*MEAS_COND_AXIS_RESOLUTION-86 "-"
*MEAS_COND_AXIS_RESOLUTION-87 "1.000000"
*MEAS_COND_AXIS_RESOLUTION-88 "1.000000"
*MEAS_COND_AXIS_RESOLUTION-89 "1.000000"
*MEAS_COND_AXIS_RESOLUTION-9 ""
*MEAS_COND_AXIS_RESOLUTION-90 "1.000000"
*MEAS_COND_AXIS_RESOLUTION-91 "1.000000"
*MEAS_COND_AXIS_RESOLUTION-92 "1.000000"
*MEAS_COND_AXIS_RESOLUTION-93 "1.000000"
*MEAS_COND_AXIS_STATE-0 "Fixed"
*MEAS_COND_AXIS_STATE-1 "Fixed"
*MEAS_COND_AXIS_STATE-10 "Fixed"
*MEAS_COND_AXIS_STATE-11 "Fixed"
*MEAS_COND_AXIS_STATE-12 "Fixed"
*MEAS_COND_AXIS_STATE-13 "Fixed"
*MEAS_COND_AXIS_STATE-14 "Fixed"
*MEAS_COND_AXIS_STATE-15 "Fixed"
*MEAS_COND_AXIS_STATE-16 "Fixed"
*MEAS_COND_AXIS_STATE-17 "Fixed"
*MEAS_COND_AXIS_STATE-18 "Fixed"
*MEAS_COND_AXIS_STATE-19 "Fixed"
*MEAS_COND_AXIS_STATE-2 "Fixed"
*MEAS_COND_AXIS_STATE-20 "Fixed"
*MEAS_COND_AXIS_STATE-21 "Fixed"
*MEAS_COND_AXIS_STATE-22 "Fixed"
*MEAS_COND_AXIS_STATE-23 "Fixed"
*MEAS_COND_AXIS_STATE-24 "Fixed"
*MEAS_COND_AXIS_STATE-25 "Fixed"
*MEAS_COND_AXIS_STATE-26 "Fixed"
*MEAS_COND_AXIS_STATE-27 "Fixed"
*MEAS_COND_AXIS_STATE-28 "Fixed"
*MEAS_COND_AXIS_STATE-29 "Fixed"
*MEAS_COND_AXIS_STATE-3 "Fixed"
*MEAS_COND_AXIS_STATE-30 "Fixed"
*MEAS_COND_AXIS_STATE-31 "Fixed"
*MEAS_COND_AXIS_STATE-32 "Fixed"
*MEAS_COND_AXIS_STATE-33 "Fixed"
*MEAS_COND_AXIS_STATE-34 "Fixed"
*MEAS_COND_AXIS_STATE-35 "Fixed"
*MEAS_COND_AXIS_STATE-36 "Fixed"
*MEAS_COND_AXIS_STATE-37 "Fixed"
*MEAS_COND_AXIS_STATE-38 "Fixed"
*MEAS_COND_AXIS_STATE-39 "Fixed"
*MEAS_COND_AXIS_STATE-4 "Scan"
*MEAS_COND_AXIS_STATE-40 "Fixed"
*MEAS_COND_AXIS_STATE-41 "Fixed"
*MEAS_COND_AXIS_STATE-42 "Fixed"
*MEAS_COND_AXIS_STATE-43 "Fixed"
*MEAS_COND_AXIS_STATE-44 "Fixed"
*MEAS_COND_AXIS_STATE-45 "Fixed"
*MEAS_COND_AXIS_STATE-46 "Fixed"
*MEAS_COND_AXIS_STATE-47 "Fixed"
*MEAS_COND_AXIS_STATE-48 "Fixed"
*MEAS_COND_AXIS_STATE-49 "Fixed"
*MEAS_COND_AXIS_STATE-5 "Fixed"
*MEAS_COND_AXIS_STATE-50 "Fixed"
*MEAS_COND_AXIS_STATE-51 "Fixed"
*MEAS_COND_AXIS_STATE-52 "Fixed"
*MEAS_COND_AXIS_STATE-53 "Fixed"
*MEAS_COND_AXIS_STATE-54 "Fixed"
*MEAS_COND_AXIS_STATE-55 "Fixed"
*MEAS_COND_AXIS_STATE-56 "Fixed"
*MEAS_COND_AXIS_STATE-57 "Fixed"
*MEAS_COND_AXIS_STATE-58 "Fixed"
*MEAS_COND_AXIS_STATE-59 "Fixed"
*MEAS_COND_AXIS_STATE-6 "Fixed"
*MEAS_COND_AXIS_STATE-60 "Fixed"
*MEAS_COND_AXIS_STATE-61 "Fixed"
*MEAS_COND_AXIS_STATE-62 "Fixed"
*MEAS_COND_AXIS_STATE-63 "Fixed"
*MEAS_COND_AXIS_STATE-64 "Fixed"
*MEAS_COND_AXIS_STATE-65 "Fixed"
*MEAS_COND_AXIS_STATE-66 "Fixed"
*MEAS_COND_AXIS_STATE-67 "Fixed"
*MEAS_COND_AXIS_STATE-68 "Fixed"
*MEAS_COND_AXIS_STATE-69 "Fixed"
*MEAS_COND_AXIS_STATE-7 "Fixed"
*MEAS_COND_AXIS_STATE-70 "Fixed"
*MEAS_COND_AXIS_STATE-71 "Fixed"
*MEAS_COND_AXIS_STATE-72 "Fixed"
*MEAS_COND_AXIS_STATE-73 "Fixed"
*MEAS_COND_AXIS_STATE-74 "Fixed"
*MEAS_COND_AXIS_STATE-75 "Fixed"
*MEAS_COND_AXIS_STATE-76 "Fixed"
*MEAS_COND_AXIS_STATE-77 "Fixed"
*MEAS_COND_AXIS_STATE-78 "Fixed"
*MEAS_COND_AXIS_STATE-79 "Fixed"
*MEAS_COND_AXIS_STATE-8 "Fixed"
*MEAS_COND_AXIS_STATE-80 "Fixed"
*MEAS_COND_AXIS_STATE-81 "Fixed"
*MEAS_COND_AXIS_STATE-82 "Fixed"
*MEAS_COND_AXIS_STATE-83 "Fixed"
*MEAS_COND_AXIS_STATE-84 "Fixed"
*MEAS_COND_AXIS_STATE-85 "Fixed"
*MEAS_COND_AXIS_STATE-86 "Fixed"
*MEAS_COND_AXIS_STATE-87 "Fixed"
*MEAS_COND_AXIS_STATE-88 "Fixed"
*MEAS_COND_AXIS_STATE-89 "Fixed"
*MEAS_COND_AXIS_STATE-9 "Fixed"
*MEAS_COND_AXIS_STATE-90 "Fixed"
*MEAS_COND_AXIS_STATE-91 "Fixed"
*MEAS_COND_AXIS_STATE-92 "Fixed"
*MEAS_COND_AXIS_STATE-93 "Fixed"
*MEAS_COND_AXIS_UNIT-0 "deg"
*MEAS_COND_AXIS_UNIT-1 "deg"
*MEAS_COND_AXIS_UNIT-10 ""
*MEAS_COND_AXIS_UNIT-11 ""
*MEAS_COND_AXIS_UNIT-12 "pulse"
*MEAS_COND_AXIS_UNIT-13 ""
*MEAS_COND_AXIS_UNIT-14 ""
*MEAS_COND_AXIS_UNIT-15 ""
*MEAS_COND_AXIS_UNIT-16 ""
*MEAS_COND_AXIS_UNIT-17 ""
*MEAS_COND_AXIS_UNIT-18 "mm"
*MEAS_COND_AXIS_UNIT-19 ""
*MEAS_COND_AXIS_UNIT-2 "deg"
*MEAS_COND_AXIS_UNIT-20 "mm"
*MEAS_COND_AXIS_UNIT-21 ""
*MEAS_COND_AXIS_UNIT-22 ""
*MEAS_COND_AXIS_UNIT-23 ""
*MEAS_COND_AXIS_UNIT-24 ""
*MEAS_COND_AXIS_UNIT-25 ""
*MEAS_COND_AXIS_UNIT-26 "mm"
*MEAS_COND_AXIS_UNIT-27 ""
*MEAS_COND_AXIS_UNIT-28 ""
*MEAS_COND_AXIS_UNIT-29 ""
*MEAS_COND_AXIS_UNIT-3 "deg"
*MEAS_COND_AXIS_UNIT-30 "mm"
*MEAS_COND_AXIS_UNIT-31 ""
*MEAS_COND_AXIS_UNIT-32 "mm"
*MEAS_COND_AXIS_UNIT-33 ""
*MEAS_COND_AXIS_UNIT-34 ""
*MEAS_COND_AXIS_UNIT-35 ""
*MEAS_COND_AXIS_UNIT-36 ""
*MEAS_COND_AXIS_UNIT-37 "mm"
*MEAS_COND_AXIS_UNIT-38 ""
*MEAS_COND_AXIS_UNIT-39 ""
*MEAS_COND_AXIS_UNIT-4 "deg"
*MEAS_COND_AXIS_UNIT-40 ""
*MEAS_COND_AXIS_UNIT-41 "keV"
*MEAS_COND_AXIS_UNIT-42 ""
*MEAS_COND_AXIS_UNIT-43 ""
*MEAS_COND_AXIS_UNIT-44 ""
*MEAS_COND_AXIS_UNIT-45 "H"
*MEAS_COND_AXIS_UNIT-46 "H"
*MEAS_COND_AXIS_UNIT-47 "H"
*MEAS_COND_AXIS_UNIT-48 "H"
*MEAS_COND_AXIS_UNIT-49 "H"
*MEAS_COND_AXIS_UNIT-5 "deg"
*MEAS_COND_AXIS_UNIT-50 "mV"
*MEAS_COND_AXIS_UNIT-51 "V"
*MEAS_COND_AXIS_UNIT-52 "V"
*MEAS_COND_AXIS_UNIT-53 "V"
*MEAS_COND_AXIS_UNIT-54 "H"
*MEAS_COND_AXIS_UNIT-55 "H"
*MEAS_COND_AXIS_UNIT-56 "H"
*MEAS_COND_AXIS_UNIT-57 "H"
*MEAS_COND_AXIS_UNIT-58 "H"
*MEAS_COND_AXIS_UNIT-59 "uS/m"
*MEAS_COND_AXIS_UNIT-6 "deg"
*MEAS_COND_AXIS_UNIT-60 "L/min"
*MEAS_COND_AXIS_UNIT-61 "C"
*MEAS_COND_AXIS_UNIT-62 "MPa"
*MEAS_COND_AXIS_UNIT-63 "MPa"
*MEAS_COND_AXIS_UNIT-64 "MPa"
*MEAS_COND_AXIS_UNIT-65 "L/min"
*MEAS_COND_AXIS_UNIT-66 "degree"
*MEAS_COND_AXIS_UNIT-67 "MPa"
*MEAS_COND_AXIS_UNIT-68 "degree"
*MEAS_COND_AXIS_UNIT-69 "percent"
*MEAS_COND_AXIS_UNIT-7 ""
*MEAS_COND_AXIS_UNIT-70 "degree"
*MEAS_COND_AXIS_UNIT-71 "C"
*MEAS_COND_AXIS_UNIT-72 "H"
*MEAS_COND_AXIS_UNIT-73 "time"
*MEAS_COND_AXIS_UNIT-74 "msec"
*MEAS_COND_AXIS_UNIT-75 "msec"
*MEAS_COND_AXIS_UNIT-76 "H"
*MEAS_COND_AXIS_UNIT-77 "times"
*MEAS_COND_AXIS_UNIT-78 "msec"
*MEAS_COND_AXIS_UNIT-79 "msec"
*MEAS_COND_AXIS_UNIT-8 "mm"
*MEAS_COND_AXIS_UNIT-80 "-"
*MEAS_COND_AXIS_UNIT-81 "-"
*MEAS_COND_AXIS_UNIT-82 "-"
*MEAS_COND_AXIS_UNIT-83 ""
*MEAS_COND_AXIS_UNIT-84 "-"
*MEAS_COND_AXIS_UNIT-85 "-"
*MEAS_COND_AXIS_UNIT-86 "-"
*MEAS_COND_AXIS_UNIT-87 ""
*MEAS_COND_AXIS_UNIT-88 ""
*MEAS_COND_AXIS_UNIT-89 ""
*MEAS_COND_AXIS_UNIT-9 ""
*MEAS_COND_AXIS_UNIT-90 ""
*MEAS_COND_AXIS_UNIT-91 ""
*MEAS_COND_AXIS_UNIT-92 ""
*MEAS_COND_AXIS_UNIT-93 ""
*MEAS_COND_AXIS_UNIT-94 ""
*MEAS_COND_AXIS_UNIT-95 ""
*MEAS_COND_AXIS_UNIT-96 ""
*MEAS_COND_AXIS_UNIT-97 ""
*MEAS_COND_COUNTER_CENTER_X "192.5"
*MEAS_COND_COUNTER_CENTER_Y "48.5"
*MEAS_COND_COUNTER_COUNTMODE "Differential"
*MEAS_COND_COUNTER_DEADTIMECORRECTION "Enabled"
*MEAS_COND_COUNTER_DISTANCE "300"
*MEAS_COND_COUNTER_ENERGYMODE "Standard"
*MEAS_COND_COUNTER_INTEGRALMODE "Line"
*MEAS_COND_COUNTER_PHA_UNIT "keV"
*MEAS_COND_COUNTER_PHABASE "6.0"
*MEAS_COND_COUNTER_PHAWINDOW "4.0"
*MEAS_COND_COUNTER_PITCH_X "0.1"
*MEAS_COND_COUNTER_PITCH_Y "0.1"
*MEAS_COND_COUNTER_PITCHUNIT "mm"
*MEAS_COND_COUNTER_VALIDWIDTH_X "200"
*MEAS_COND_COUNTER_VALIDWIDTH_Y "96"
*MEAS_COND_OPT_ATTR "DB"
*MEAS_COND_OPT_NAME "User defined settings"
*MEAS_COND_XG_CURRENT "200"
*MEAS_COND_XG_VOLTAGE "45"
*MEAS_COND_XG_WAVE_TYPE "Ka"
*MEAS_DATA_COUNT "7001"
*MEAS_SCAN_AXIS_X "TwoThetaTheta"
*MEAS_SCAN_AXIS_X_INTERNAL "TwoThetaTheta"
*MEAS_SCAN_END_TIME "12/19/2022 11:08:46"
*MEAS_SCAN_MODE "CONTINUOUS"
*MEAS_SCAN_MODE_INTERNAL "TDI_1D"
*MEAS_SCAN_RESOLUTION_X "0.0002"
*MEAS_SCAN_SPEED "2.0000"
*MEAS_SCAN_SPEED_UNIT "deg/min"
*MEAS_SCAN_START "10.0000"
*MEAS_SCAN_START_TIME "12/19/2022 10:32:32"
*MEAS_SCAN_STEP "0.0100"
*MEAS_SCAN_STOP "80.0000"
*MEAS_SCAN_UNEQUALY_SPACED "False"
*MEAS_SCAN_UNIT_X "deg"
*MEAS_SCAN_UNIT_Y "cps"
#Intensity_unit=cps
#Attenuator_coefficient=1.0000
10.0000 7391.9148
10.0100 7352.6986
10.0200 7318.5628
10.0300 7251.4680
10.0400 7518.4464
10.0500 7300.2840
10.0600 7369.4466
10.0700 7530.8414
10.0800 7453.1088
10.0900 7478.5580
10.1000 7295.5884
10.1100 7265.1026
10.1200 7331.4706
10.1300 7163.7434
10.1400 7364.9316
10.1500 7735.3588
10.1600 7568.9176
10.1700 7310.9074
10.1800 7424.4498
10.1900 7553.5416
10.2000 7474.5972
10.2100 7439.6362
10.2200 7296.3062
10.2300 7492.6026
10.2400 7436.0442
10.2500 7491.4404
10.2600 7561.4812
10.2700 7567.8378
10.2800 7513.1088
10.2900 7263.2544
10.3000 7400.9122
10.3100 7359.7802
10.3200 7441.7976
10.3300 7231.7374
10.3400 7124.4612
10.3500 7297.0776
10.3600 7321.5030
10.3700 7335.6762
10.3800 7181.1784
10.3900 7100.6788
10.4000 7309.9772
10.4100 7415.1814
10.4200 7451.5616
10.4300 7517.9582
10.4400 7238.6954
10.4500 7280.3736
10.4600 7280.9432
10.4700 7262.9306
10.4800 7392.7792
10.4900 7398.9242
10.5000 7251.3020
10.5100 7169.9724
10.5200 7034.0658
10.5300 7254.2286
10.5400 7227.8174
10.5500 7547.7352
10.5600 7072.4112
10.5700 7185.0424
10.5800 7349.9000
10.5900 7394.9560
10.6000 7416.4526
10.6100 7202.8776
10.6200 7300.4296
10.6300 7360.6608
10.6400 7473.1876
10.6500 7267.0320
10.6600 7030.2946
10.6700 7305.4654
10.6800 7326.9864
10.6900 7269.7730
10.7000 7521.8612
10.7100 7161.7196
10.7200 7450.7846
10.7300 7461.7830
10.7400 7574.9708
10.7500 7327.1542
10.7600 7266.3680
10.7700 7264.3196
10.7800 7133.2382
10.7900 7411.7236
10.8000 7237.8614
10.8100 7407.9346
10.8200 7187.4576
10.8300 7483.8794
10.8400 7251.6480
10.8500 7309.1308
10.8600 7047.6156
10.8700 7184.9830
10.8800 7441.5984
10.8900 7278.4716
10.9000 7313.8054
10.9100 7213.2496
10.9200 7062.0166
10.9300 7265.4232
10.9400 7188.5384
10.9500 7096.3868
10.9600 7253.3814
10.9700 7076.4698
10.9800 7235.0984
10.9900 7300.6298
11.0000 7209.0258
11.0100 7359.6200
11.0200 7386.3062
11.0300 7355.8684
11.0400 7330.8464
11.0500 7225.2010
11.0600 7276.9466
11.0700 6978.5840
11.0800 7203.1804
11.0900 7242.5496
11.1000 7379.5052
11.1100 7013.8484
11.1200 7297.8474
11.1300 6984.9480
11.1400 7158.0502
11.1500 7094.8690
11.1600 7111.3468
11.1700 7024.8698
11.1800 7303.4302
11.1900 7197.3738
11.2000 6937.3438
11.2100 7149.7200
11.2200 7258.9592
11.2300 7027.9288
11.2400 6995.9220
11.2500 6905.3362
11.2600 7179.7950
11.2700 7179.8918
11.2800 6929.1788
11.2900 7151.4680
11.3000 7217.0590
11.3100 7350.0334
11.3200 7222.7766
11.3300 7533.5368
11.3400 7143.0110
11.3500 6861.9800
11.3600 7006.4990
11.3700 7303.0876
11.3800 6929.5028
11.3900 6992.6774
11.4000 7094.3824
11.4100 6933.1958
11.4200 7090.6348
11.4300 7097.6350
11.4400 7020.5680
11.4500 6873.7776
11.4600 7074.8518
11.4700 7123.8712
11.4800 7074.6272
11.4900 6998.7582
11.5000 7284.9218
11.5100 7110.3890
11.5200 7028.1168
11.5300 6830.7984
11.5400 6878.0054
11.5500 7062.3876
11.5600 6908.7776
11.5700 6957.2794
11.5800 7028.2992
11.5900 7276.7880
11.6000 6833.1014
11.6100 6781.8794
11.6200 6937.7108
11.6300 7084.0170
11.6400 6973.0550
11.6500 6951.9442
11.6600 7063.8834
11.6700 7300.6478
11.6800 7389.2008
11.6900 6770.1954
11.7000 7090.6542
11.7100 6876.2882
11.7200 6793.0822
11.7300 7019.5248
11.7400 7181.8954
11.7500 7317.2314
11.7600 7081.2354
11.7700 6882.8842
11.7800 6987.9688
11.7900 6925.0106
11.8000 7079.1170
11.8100 6830.0976
11.8200 6600.8634
11.8300 6937.7304
11.8400 6861.1954
11.8500 7134.5110
11.8600 6872.2950
11.8700 7231.5136
11.8800 6920.5452
11.8900 6938.8420
11.9000 6846.7732
11.9100 6934.1682
11.9200 7174.0788
11.9300 6925.7268
11.9400 7151.8132
11.9500 6808.7748
11.9600 7034.0178
11.9700 6801.1198
11.9800 6927.8214
11.9900 6818.5226
12.0000 7217.3080
12.0100 6795.5456
12.0200 6839.8746
12.0300 6972.6106
12.0400 6865.5982
12.0500 6693.8534
12.0600 6676.0518
12.0700 6672.7682
12.0800 6844.5736
12.0900 6813.7102
12.1000 6597.6124
12.1100 6607.8374
12.1200 6598.8598
12.1300 6722.2224
12.1400 6755.3080
12.1500 6809.4658
12.1600 7013.3122
12.1700 6961.6146
12.1800 6554.0250
12.1900 6897.3046
12.2000 6957.3592
12.2100 6626.1418
12.2200 6776.0070
12.2300 6918.1438
12.2400 6803.0000
12.2500 6774.2732
12.2600 6870.0992
12.2700 6943.5344
12.2800 6801.2822
12.2900 6847.9200
12.3000 6896.6220
12.3100 6937.3438
12.3200 6687.5440
12.3300 6983.1096
12.3400 6692.0426
12.3500 6424.6232
12.3600 6979.1902
12.3700 6946.3126
12.3800 6928.0550
12.3900 6686.1474
12.4000 6803.9082
12.4100 6844.6956
12.4200 6653.6682
12.4300 6679.3510
12.4400 6722.2306
12.4500 6553.1194
12.4600 6506.9930
12.4700 6391.5686
12.4800 6721.8770
12.4900 6630.4602
12.5000 6892.4430
12.5100 6685.7194
12.5200 6792.9602
12.5300 6583.2478
12.5400 6701.0034
12.5500 6610.7414
12.5600 6369.1194
12.5700 6487.9996
12.5800 6608.3342
12.5900 6563.0034
12.6000 6680.6140
12.6100 6448.0054
12.6200 6765.3006
12.6300 6868.0640
12.6400 6661.3378
12.6500 6502.0716
12.6600 6752.7092
12.6700 6829.4018
12.6800 6829.6452
12.6900 6597.8348
12.7000 6606.5170
12.7100 6775.6234
12.7200 6868.7198
12.7300 6557.3218
12.7400 6141.2476
12.7500 6495.3394
12.7600 6720.2022
12.7700 6532.1542
12.7800 6524.3038
12.7900 6444.0580
12.8000 6728.2560
12.8100 6823.0986
12.8200 6489.7456
12.8300 6716.1052
12.8400 6575.2316
12.8500 6319.1174
12.8600 6468.6954
12.8700 6634.3086
12.8800 6426.0746
12.8900 6447.0972
12.9000 6381.3436
12.9100 6394.9776
12.9200 6584.8556
12.9300 6676.7602
12.9400 6632.4808
12.9500 6385.0676
12.9600 6729.9418
12.9700 6784.3852
12.9800 6546.0062
12.9900 6799.5004
13.0000 6438.0102
13.0100 6397.1374
13.0200 6686.5406
13.0300 6655.7080
13.0400 6580.6372
13.0500 6588.7426
13.0600 6651.4990
13.0700 6629.3958
13.0800 6703.5246
13.0900 6384.9576
13.1000 6483.3802
13.1100 6722.7978
13.1200 6541.7636
13.1300 6591.2968
13.1400 6705.6844
13.1500 6603.7224
13.1600 6578.4802
13.1700 6469.0140
13.1800 6449.5704
13.1900 6630.9720
13.2000 6478.2218
13.2100 6627.0280
13.2200 6380.1578
13.2300 6597.0784
13.2400 6311.8164
13.2500 6458.5466
13.2600 6550.1506
13.2700 6619.2370
13.2800 6102.8492
13.2900 6604.4498
13.3000 6411.6068
13.3100 6481.4494
13.3200 6427.3230
13.3300 6503.7556
13.3400 6689.1264
13.3500 6607.7710
13.3600 6156.0620
13.3700 6419.3816
13.3800 6392.4642
13.3900 6536.9048
13.4000 6487.6010
13.4100 6318.7288
13.4200 6413.9336
13.4300 6440.6888
13.4400 6334.9728
13.4500 6251.5158
13.4600 6467.7412
13.4700 6147.4678
13.4800 6392.2612
13.4900 6460.2270
13.5000 6348.0098
13.5100 6537.2326
13.5200 6226.8636
13.5300 6355.1148
13.5400 6312.7238
13.5500 6287.4944
13.5600 6410.8064
13.5700 6328.6946
13.5800 6193.7822
13.5900 6299.8776
13.6000 6282.7824
13.6100 6315.9248
13.6200 6238.9062
13.6300 6386.2578
13.6400 6231.7244
13.6500 6289.5162
13.6600 6414.0706
13.6700 6200.4692
13.6800 6207.0808
13.6900 6127.3844
13.7000 6172.2648
13.7100 6337.6502
13.7200 6226.6288
13.7300 6066.3732
13.7400 6343.8106
13.7500 6285.9724
13.7600 6171.1218
13.7700 6241.0396
13.7800 6119.0384
13.7900 6315.7866
13.8000 6527.2950
13.8100 6101.9658
13.8200 6165.9412
13.8300 6430.6770
13.8400 6300.6852
13.8500 6193.7248
13.8600 6294.1346
13.8700 6304.8132
13.8800 6038.5856
13.8900 6256.7054
13.9000 6202.5692
13.9100 6200.9232
13.9200 6216.9918
13.9300 6526.2842
13.9400 5914.3046
13.9500 6218.0144
13.9600 6315.7532
13.9700 5997.1618
13.9800 6041.9592
13.9900 6258.3272
14.0000 6121.3070
14.0100 6054.9914
14.0200 5979.5162
14.0300 6235.5982
14.0400 6047.9310
14.0500 5989.8726
14.0600 5871.2056
14.0700 5970.9358
14.0800 6023.9144
14.0900 6000.0704
14.1000 6106.2562
14.1100 6127.0992
14.1200 6068.8208
14.1300 6385.8528
14.1400 6136.3196
14.1500 6201.0172
14.1600 5921.7492
14.1700 6100.2344
14.1800 5979.8226
14.1900 5865.0370
14.2000 6024.0096
14.2100 5901.0238
14.2200 6290.9388
14.2300 6145.9810
14.2400 6216.8306
14.2500 5985.6758
14.2600 5939.4996
14.2700 5947.8020
14.2800 6037.9818
14.2900 6134.8332
14.3000 6264.5776
14.3100 6141.5064
14.3200 5945.9562
14.3300 5973.8142
14.3400 6073.0786
14.3500 6062.8422
14.3600 6100.9252
14.3700 5979.9976
14.3800 5971.7102
14.3900 5921.6610
14.4000 5987.4012
14.4100 5872.3882
14.4200 5846.4576
14.4300 5977.8768
14.4400 5902.5904
14.4500 5991.3656
14.4600 5884.4726
14.4700 5726.3684
14.4800 6287.9626
14.4900 6040.4306
14.5000 6252.1126
14.5100 6026.2598
14.5200 5926.2552
14.5300 5940.1746
14.5400 5817.8336
14.5500 5753.9034
14.5600 6033.5002
14.5700 5763.3194
14.5800 6157.7788
14.5900 6032.1756
14.6000 5864.3254
14.6100 5903.8700
14.6200 5833.2120
14.6300 5910.7312
14.6400 5973.4778
14.6500 5726.7268
14.6600 5674.8768
14.6700 5849.3348
14.6800 5787.7320
14.6900 6074.6854
14.7000 5950.5742
14.7100 5911.8806
14.7200 5853.3098
14.7300 5776.9052
14.7400 5839.4266
14.7500 5789.0414
14.7600 5785.2344
14.7700 5826.4286
14.7800 5878.8896
14.7900 5661.4164
14.8000 5757.2526
14.8100 5826.8766
14.8200 5891.7810
14.8300 5858.2508
14.8400 5774.7636
14.8500 5548.9002
14.8600 5753.3638
14.8700 5922.9126
14.8800 5656.0226
14.8900 5746.0018
14.9000 6048.5234
14.9100 5761.1450
14.9200 5752.1700
14.9300 5790.1482
14.9400 5767.8202
14.9500 5623.2304
14.9600 5640.2898
14.9700 5970.8170
14.9800 5875.9778
14.9900 5896.3138
15.0000 5729.4860
15.0100 5822.3002
15.0200 5787.6944
15.0300 6001.6756
15.0400 5742.8728
15.0500 5674.4206
15.0600 5795.9464
15.0700 5732.4000
15.0800 5560.6450
15.0900 5808.6792
15.1000 5574.5670
15.1100 5715.8976
15.1200 5780.1640
15.1300 5791.0356
15.1400 5839.3794
15.1500 5780.7246
15.1600 5834.6162
15.1700 5917.9078
15.1800 5934.9256
15.1900 5855.8634
15.2000 5650.8422
15.2100 5861.4160
15.2200 5762.6954
15.2300 5824.1324
15.2400 5541.7652
15.2500 5695.5970
15.2600 5609.9476
15.2700 5733.5836
15.2800 5751.4348
15.2900 5780.9362
15.3000 5740.9594
15.3100 5626.8652
15.3200 5729.4254
15.3300 5755.5270
15.3400 5548.4868
15.3500 5572.1058
15.3600 5655.6084
15.3700 5759.5508
15.3800 5805.2990
15.3900 5527.8340
15.4000 5542.3954
15.4100 5672.4328
15.4200 5622.1416
15.4300 5777.4878
15.4400 5554.5378
15.4500 5725.7772
15.4600 5745.3154
15.4700 5696.7294
15.4800 5667.5606
15.4900 5712.4426
15.5000 5932.0922
15.5100 5797.4378
15.5200 5610.3724
15.5300 5775.4874
15.5400 5773.3688
15.5500 5870.6750
15.5600 5648.8688
15.5700 5784.7486
15.5800 5773.9738
15.5900 5735.2412
15.6000 5725.6538
15.6100 5585.4716
15.6200 5553.1316
15.6300 5548.2088
15.6400 5620.0790
15.6500 5766.0294
15.6600 5703.1702
15.6700 5537.8894
15.6800 5432.6294
15.6900 5474.6334
15.7000 5554.6988
15.7100 5463.8440
15.7200 5573.0322
15.7300 5615.9122
15.7400 5612.7100
15.7500 5643.2618
15.7600 5566.7172
15.7700 5613.1670
15.7800 5571.8018
15.7900 5635.5250
15.8000 5706.3656
15.8100 5645.1958
15.8200 5469.6892
15.8300 5469.3234
15.8400 5718.3724
15.8500 5758.4318
15.8600 5587.7214
15.8700 5644.2110
15.8800 5775.7600
15.8900 5536.7358
15.9000 5658.0090
15.9100 5609.1288
15.9200 5291.1832
15.9300 5581.0836
15.9400 5413.8240
15.9500 5497.4976
15.9600 5496.7310
15.9700 5451.6890
15.9800 5601.7790
15.9900 5540.9346
16.0000 5627.8020
16.0100 5418.9314
16.0200 5536.9060
16.0300 5357.1610
16.0400 5439.7550
16.0500 5479.1186
16.0600 5427.1318
16.0700 5614.0242
16.0800 5460.9986
16.0900 5691.1422
16.1000 5644.7514
16.1100 5506.4120
16.1200 5312.3486
16.1300 5519.4780
16.1400 5464.4580
16.1500 5527.9700
16.1600 5508.4518
16.1700 5496.4758
16.1800 5380.5644
16.1900 5858.3086
16.2000 5651.8746
16.2100 5455.1364
16.2200 5520.3956
16.2300 5488.5910
16.2400 5450.4090
16.2500 5582.7662
16.2600 5595.2018
16.2700 5473.4590
16.2800 5548.2100
16.2900 5514.9866
16.3000 5606.5666
16.3100 5233.4172
16.3200 5467.7198
16.3300 5466.1544
16.3400 5478.5730
16.3500 5272.4454
16.3600 5369.2496
16.3700 5633.9900
16.3800 5369.7184
16.3900 5521.5638
16.4000 5408.9916
16.4100 5464.7246
16.4200 5623.9876
16.4300 5553.7110
16.4400 5477.0504
16.4500 5557.7710
16.4600 5413.5486
16.4700 5313.0362
16.4800 5446.6118
16.4900 5359.4242
16.5000 5741.2394
16.5100 5494.2750
16.5200 5299.3254
16.5300 5529.1972
16.5400 5581.8774
16.5500 5637.5660
16.5600 5303.6242
16.5700 5485.0268
16.5800 5418.6272
16.5900 5492.8776
16.6000 5671.3342
16.6100 5438.5714
16.6200 5485.2046
16.6300 5453.9258
16.6400 5441.3872
16.6500 5276.9962
16.6600 5487.0044
16.6700 5419.8632
16.6800 5486.8824
16.6900 5550.2694
16.7000 5288.5868
16.7100 5332.3690
16.7200 5218.8416
16.7300 5365.4472
16.7400 5363.9680
16.7500 5306.3956
16.7600 5377.6364
16.7700 5299.0080
16.7800 5440.1944
16.7900 5418.7566
16.8000 5631.3200
16.8100 5273.4384
16.8200 5388.6170
16.8300 5441.6248
16.8400 5539.9426
16.8500 5316.5022
16.8600 5157.6810
16.8700 5361.3628
16.8800 5450.8354
16.8900 5238.7208
16.9000 5193.1788
16.9100 5195.4924
16.9200 5528.4062
16.9300 5458.2116
16.9400 5368.9820
16.9500 5328.6462
16.9600 5325.7992
16.9700 5417.2208
16.9800 5456.8494
16.9900 5567.8170
17.0000 5319.1264
17.0100 5473.8480
17.0200 5261.2578
17.0300 5161.1950
17.0400 5414.4388
17.0500 5671.4986
17.0600 5476.5166
17.0700 5317.9390
17.0800 5487.8906
17.0900 5671.1556
17.1000 5513.6804
17.1100 5408.6858
17.1200 5326.5356
17.1300 5399.9850
17.1400 5232.8222
17.1500 5137.1774
17.1600 5148.4616
17.1700 5352.6168
17.1800 5287.6644
17.1900 5187.9528
17.2000 5312.9554
17.2100 5295.8672
17.2200 5285.6592
17.2300 5090.4248
17.2400 5395.1432
17.2500 5352.8690
17.2600 5126.8734
17.2700 5433.4936
17.2800 5385.0842
17.2900 5221.9462
17.3000 5327.5142
17.3100 5178.2662
17.3200 5408.9908
17.3300 5372.4686
17.3400 5228.9502
17.3500 5357.2054
17.3600 5305.7850
17.3700 5262.0634
17.3800 5258.8404
17.3900 5261.6296
17.4000 5321.9498
17.4100 5317.8890
17.4200 5403.0058
17.4300 5178.7084
17.4400 5190.2426
17.4500 5427.3072
17.4600 5149.4234
17.4700 5220.4178
17.4800 5100.5798
17.4900 5128.9938
17.5000 5286.6052
17.5100 5229.3546
17.5200 5331.5250
17.5300 5250.4858
17.5400 5273.0840
17.5500 4974.8478
17.5600 5072.2466
17.5700 5255.0138
17.5800 5320.2552
17.5900 5096.3180
17.6000 5164.3204
17.6100 5357.7686
17.6200 5333.0082
17.6300 5252.6620
17.6400 5434.6542
17.6500 5168.4224
17.6600 5276.4714
17.6700 5229.1866
17.6800 5255.1832
17.6900 5358.1624
17.7000 5033.5352
17.7100 5220.5990
17.7200 5208.7968
17.7300 5132.4186
17.7400 5341.5262
17.7500 5210.0276
17.7600 5256.4510
17.7700 5257.2514
17.7800 5281.0214
17.7900 5208.5620
17.8000 5200.3108
17.8100 5401.7228
17.8200 5521.7086
17.8300 5424.5940
17.8400 5132.6746
17.8500 5303.5914
17.8600 5157.1818
17.8700 5198.3662
17.8800 5101.0222
17.8900 5177.6302
17.9000 5277.7482
17.9100 5350.6006
17.9200 5420.1376
17.9300 5150.5676
17.9400 5447.9016
17.9500 5251.2334
17.9600 5484.4738
17.9700 5469.9032
17.9800 5301.4498
17.9900 5198.4590
18.0000 5468.1788
18.0100 5384.0288
18.0200 5209.6994
18.0300 5546.9734
18.0400 5548.6588
18.0500 5604.2008
18.0600 5480.8162
18.0700 5308.4256
18.0800 5453.4656
18.0900 5330.8740
18.1000 5535.5122
18.1100 5306.4164
18.1200 5299.3376
18.1300 5334.5670
18.1400 5552.7816
18.1500 5551.1966
18.1600 5486.3794
18.1700 5459.1682
18.1800 5177.8658
18.1900 5168.5576
18.2000 5522.8116
18.2100 5233.1332
18.2200 5630.4248
18.2300 5305.4228
18.2400 5565.4192
18.2500 5599.8258
18.2600 5569.8702
18.2700 5466.5482
18.2800 5652.0206
18.2900 5657.7620
18.3000 5418.4138
18.3100 5346.8078
18.3200 5154.2558
18.3300 5525.3784
18.3400 5365.6092
18.3500 5449.6526
18.3600 5410.9602
18.3700 5219.6538
18.3800 5448.5474
18.3900 5664.7750
18.4000 5461.0958
18.4100 5625.6104
18.4200 5484.8856
18.4300 5461.2684
18.4400 5560.5554
18.4500 5521.8428
18.4600 5547.5024
18.4700 5513.1910
18.4800 5591.7428
18.4900 5563.6898
18.5000 5486.7020
18.5100 5413.3870
18.5200 5617.1606
18.5300 5741.1792
18.5400 5568.0958
18.5500 5685.9644
18.5600 5892.9276
18.5700 5836.3110
18.5800 5712.2644
18.5900 6084.9308
18.6000 5971.7522
18.6100 6055.1306
18.6200 6366.4758
18.6300 6315.9062
18.6400 6117.1310
18.6500 6431.4226
18.6600 6680.4846
18.6700 6703.4928
18.6800 7107.4952
18.6900 7295.5632
18.7000 7411.0294
18.7100 7902.0264
18.7200 8287.2820
18.7300 8524.4996
18.7400 9234.5858
18.7500 9680.5022
18.7600 10773.3178
18.7700 12209.2700
18.7800 13597.0092
18.7900 16527.5570
18.8000 19766.1588
18.8100 24428.2260
18.8200 30776.7416
18.8300 38944.1210
18.8400 47657.8484
18.8500 53009.7722
18.8600 55044.5248
18.8700 51327.8158
18.8800 46533.1120
18.8900 42307.6920
18.9000 38086.7806
18.9100 32740.5468
18.9200 27839.8144
18.9300 22108.8606
18.9400 17630.7748
18.9500 14274.4238
18.9600 12171.5250
18.9700 10713.6230
18.9800 9487.4072
18.9900 8752.0126
19.0000 8186.5544
19.0100 7661.3338
19.0200 7320.0976
19.0300 6795.3878
19.0400 6779.0418
19.0500 6428.3418
19.0600 6302.5924
19.0700 6330.6530
19.0800 5955.2304
19.0900 5891.4672
19.1000 5673.5486
19.1100 5747.3084
19.1200 5826.9646
19.1300 5588.0640
19.1400 5487.9614
19.1500 5657.5626
19.1600 5476.9596
19.1700 5626.7680
19.1800 5560.7882
19.1900 5640.4988
19.2000 5381.8128
19.2100 5315.9530
19.2200 5323.2108
19.2300 5250.0790
19.2400 5427.0544
19.2500 5234.6070
19.2600 5284.2672
19.2700 5252.0654
19.2800 5378.7052
19.2900 5220.5004
19.3000 5283.5290
19.3100 5232.4154
19.3200 5392.9984
19.3300 5294.9028
19.3400 5229.8528
19.3500 5210.2796
19.3600 5035.4142
19.3700 5175.8288
19.3800 5240.7002
19.3900 4969.5134
19.4000 5211.7412
19.4100 4989.1304
19.4200 5049.2594
19.4300 5328.7704
19.4400 5053.1478
19.4500 5150.6002
19.4600 5130.6002
19.4700 5147.9166
19.4800 5176.5828
19.4900 5084.7144
19.5000 4986.6666
19.5100 5126.1702
19.5200 5098.2516
19.5300 4994.6558
19.5400 4892.9370
19.5500 5040.2982
19.5600 5061.4238
19.5700 5144.0100
19.5800 5236.1446
19.5900 5058.8610
19.6000 5268.9954
19.6100 5248.2792
19.6200 4899.0856
19.6300 5158.8864
19.6400 5263.4598
19.6500 5024.2416
19.6600 5065.5004
19.6700 5013.7556
19.6800 5202.3222
19.6900 4973.9942
19.7000 5209.6212
19.7100 5000.7784
19.7200 5166.8832
19.7300 5117.3986
19.7400 5057.4830
19.7500 4822.3906
19.7600 4997.8202
19.7700 4930.0110
19.7800 4872.1752
19.7900 5001.9852
19.8000 5058.7772
19.8100 5118.5588
19.8200 5076.9328
19.8300 4976.3224
19.8400 5056.0084
19.8500 5156.5630
19.8600 5019.8278
19.8700 4897.7274
19.8800 4727.9980
19.8900 4922.0308
19.9000 4977.1216
19.9100 5168.7240
19.9200 5186.0970
19.9300 4810.2518
19.9400 5172.2730
19.9500 4982.9550
19.9600 5018.0058
19.9700 4985.2076
19.9800 5036.9966
19.9900 4972.7344
20.0000 5000.6430
20.0100 5091.0640
20.0200 4999.5956
20.0300 4872.1634
20.0400 4999.7420
20.0500 5045.5460
20.0600 4913.0362
20.0700 5050.9818
20.0800 4765.9392
20.0900 5035.8672
20.1000 5116.9620
20.1100 4770.6812
20.1200 5078.9046
20.1300 5024.7224
20.1400 5090.9192
20.1500 5118.1730
20.1600 4978.6010
20.1700 4918.0204
20.1800 5097.9984
20.1900 5173.5758
20.2000 5158.2268
20.2100 5286.4672
20.2200 5057.6708
20.2300 4974.5842
20.2400 4899.8056
20.2500 5027.9208
20.2600 5139.1666
20.2700 4959.4772
20.2800 4836.6150
20.2900 5013.3220
20.3000 5010.7540
20.3100 4855.9704
20.3200 4823.2496
20.3300 4904.4584
20.3400 4895.9794
20.3500 4880.8484
20.3600 4978.5298
20.3700 4753.9344
20.3800 4922.1684
20.3900 4983.0368
20.4000 5169.2732
20.4100 5036.2064
20.4200 4815.4094
20.4300 4941.9804
20.4400 4860.7638
20.4500 5191.8022
20.4600 4959.2566
20.4700 5020.2800
20.4800 4905.7504
20.4900 4790.8300
20.5000 5050.3112
20.5100 5020.9806
20.5200 5275.6998
20.5300 4931.6952
20.5400 4752.9862
20.5500 4891.9992
20.5600 5054.6298
20.5700 4921.4880
20.5800 4772.2652
20.5900 4859.2794
20.6000 4972.9882
20.6100 5098.7618
20.6200 4720.5212
20.6300 4977.7682
20.6400 4977.9626
20.6500 4884.0250
20.6600 4960.0716
20.6700 4819.6402
20.6800 4946.9528
20.6900 4887.1158
20.7000 4679.9772
20.7100 4926.4794
20.7200 4914.8376
20.7300 4955.6896
20.7400 4836.6378
20.7500 4866.9002
20.7600 5027.7442
20.7700 4879.7010
20.7800 4960.1530
20.7900 4942.6094
20.8000 5025.7678
20.8100 5171.9396
20.8200 5054.2960
20.8300 5159.6944
20.8400 5033.5974
20.8500 5063.2304
20.8600 5061.4534
20.8700 5205.3784
20.8800 5395.6910
20.8900 5334.0014
20.9000 5157.3104
20.9100 5238.3676
20.9200 5085.4508
20.9300 5003.1702
20.9400 5009.5312
20.9500 4831.0632
20.9600 5041.8462
20.9700 5161.0596
20.9800 5042.8988
20.9900 5072.8186
21.0000 4876.8440
21.0100 4850.8208
21.0200 4999.3994
21.0300 4951.1162
21.0400 4890.2954
21.0500 5063.4306
21.0600 4902.8248
21.0700 4727.2884
21.0800 5024.9598
21.0900 5122.0422
21.1000 5162.7674
21.1100 5153.6088
21.1200 4905.0700
21.1300 4970.7942
21.1400 4894.1932
21.1500 5050.9606
21.1600 5178.6764
21.1700 5047.2432
21.1800 4815.3438
21.1900 5033.6730
21.2000 5202.6118
21.2100 4918.5298
21.2200 4895.6852
21.2300 4893.0160
21.2400 4952.9484
21.2500 4860.8228
21.2600 4901.0774
21.2700 5043.9090
21.2800 5073.4852
21.2900 4880.5510
21.3000 4883.1974
21.3100 4942.9512
21.3200 5078.6984
21.3300 4979.2534
21.3400 5002.5940
21.3500 4966.7464
21.3600 4936.7858
21.3700 4803.2718
21.3800 4936.8534
21.3900 5003.8668
21.4000 4804.5886
21.4100 5028.2096
21.4200 4778.2036
21.4300 4873.7398
21.4400 5032.9484
21.4500 5045.4728
21.4600 5021.8820
21.4700 4873.4730
21.4800 4903.9746
21.4900 5036.5650
21.5000 4885.8436
21.5100 4874.3950
21.5200 4813.5144
21.5300 4960.3370
21.5400 4826.8518
21.5500 4952.7758
21.5600 4846.2586
21.5700 4622.0438
21.5800 4794.3262
21.5900 4840.0810
21.6000 4833.1836
21.6100 5089.8930
21.6200 4870.2030
21.6300 4851.4782
21.6400 4865.8276
21.6500 4836.2378
21.6600 5021.9930
21.6700 4809.8442
21.6800 4986.6484
21.6900 4770.3356
21.7000 4800.1026
21.7100 5024.3640
21.7200 4948.0038
21.7300 4853.4354
21.7400 4841.7976
21.7500 4960.3230
21.7600 4990.8256
21.7700 4718.9270
21.7800 5060.4794
21.7900 4946.8908
21.8000 4919.6622
21.8100 5155.7288
21.8200 5083.3146
21.8300 4821.2334
21.8400 4930.8036
21.8500 4790.9070
21.8600 4957.0630
21.8700 4870.6388
21.8800 4881.3936
21.8900 4867.9862
21.9000 4745.1464
21.9100 4862.7230
21.9200 4778.1674
21.9300 4948.5148
21.9400 4812.2460
21.9500 4626.0800
21.9600 4953.4196
21.9700 4981.5894
21.9800 4969.9064
21.9900 4858.6902
22.0000 4937.7962
22.0100 4705.9176
22.0200 4875.6792
22.0300 4833.1942
22.0400 4643.8774
22.0500 4828.5754
22.0600 4949.7620
22.0700 4866.7260
22.0800 4921.8584
22.0900 5001.5348
22.1000 4688.1994
22.1100 4841.2012
22.1200 4708.7692
22.1300 4750.2784
22.1400 4855.6604
22.1500 5069.5662
22.1600 4674.2322
22.1700 4774.7742
22.1800 4885.2416
22.1900 4761.6944
22.2000 4687.7092
22.2100 4852.5538
[truncated: 5,779 more rows]

## Sheet: Fig.3b
Energy (eV)	Normalized χμ(E)	Energy (eV)	Normalized χμ(E)
	C-LNMO		Co-LNMO
8112.8	0.06248	8112.8	0.06282
8122.8	0.04088	8122.8	0.05362
8132.8	0.05874	8132.8	0.05445
8142.8	0.03669	8142.8	0.04106
8152.8	0.01623	8152.8	0.02609
8162.8	0.01858	8162.8	0.02469
8172.8	0.0201	8172.8	0.01917
8182.8	0.01362	8182.8	0.01152
8192.8	0.00639	8192.8	0.00704
8202.8	0.00617	8202.8	0.00175
8212.8	-0.000241889	8212.8	0.000625635
8222.8	0.00957	8222.8	0.0041
8232.8	-0.0022	8232.8	-2.4987e-05
8242.8	-0.00374	8242.8	-0.00193
8252.8	-0.00916	8252.8	-0.00655
8262.8	-0.00846	8262.8	-0.0073
8272.8	-0.0091	8272.8	-0.00414
8282.8	-0.01138	8282.8	-0.0077
8292.8	-0.00796	8292.8	-0.00686
8302.8	0.00272	8302.8	-0.00124
8312.8	0.00421	8312.8	0.00309
8313.22	0.00383	8313.22	0.00288
8313.64	0.00323	8313.64	0.00386
8314.06	0.0046	8314.06	0.00344
8314.48	0.00292	8314.48	0.00286
8314.9	0.00459	8314.9	0.00316
8315.32	0.00402	8315.32	0.00293
8315.74	0.00374	8315.74	0.00454
8316.16	0.00707	8316.16	0.00295
8316.58	0.00482	8316.58	0.00329
8317	0.00656	8317	0.00358
8317.42	0.00495	8317.42	0.00261
8317.84	0.00551	8317.84	0.00511
8318.26	0.00676	8318.26	0.00554
8318.68	0.0059	8318.68	0.00428
8319.1	0.00706	8319.1	0.00573
8319.52	0.00653	8319.52	0.00464
8319.94	0.00586	8319.94	0.006
8320.36	0.00354	8320.36	0.00628
8320.78	0.00416	8320.78	0.00736
8321.2	0.00471	8321.2	0.00748
8321.62	0.00388	8321.62	0.00729
8322.04	0.00564	8322.04	0.00622
8322.46	0.00616	8322.46	0.00732
8322.88	0.00502	8322.88	0.00694
8323.3	0.00569	8323.3	0.00662
8323.72	0.00574	8323.72	0.00741
8324.14	0.00649	8324.14	0.00841
8324.56	0.00869	8324.56	0.00721
8324.98	0.00733	8324.98	0.00721
8325.4	0.00693	8325.4	0.00864
8325.82	0.00927	8325.82	0.00956
8326.24	0.00908	8326.24	0.00959
8326.66	0.00904	8326.66	0.01064
8327.08	0.00834	8327.08	0.01142
8327.5	0.01335	8327.5	0.01169
8327.92	0.01252	8327.92	0.01291
8328.34	0.01067	8328.34	0.0134
8328.76	0.01154	8328.76	0.013
8329.18	0.01137	8329.18	0.01359
8329.6	0.01483	8329.6	0.01564
8330.02	0.0123	8330.02	0.01608
8330.44	0.01624	8330.44	0.01821
8330.86	0.01974	8330.86	0.01885
8331.28	0.02059	8331.28	0.02165
8331.7	0.02191	8331.7	0.02339
8332.12	0.02591	8332.12	0.02712
8332.54	0.03076	8332.54	0.03207
8332.96	0.04004	8332.96	0.04006
8333.38	0.04153	8333.38	0.04258
8333.8	0.04536	8333.8	0.04442
8334.22	0.04427	8334.22	0.04473
8334.64	0.04548	8334.64	0.04802
8335.06	0.05169	8335.06	0.05339
8335.48	0.05912	8335.48	0.05655
8335.9	0.05902	8335.9	0.06014
8336.32	0.05842	8336.32	0.05847
8336.74	0.06041	8336.74	0.05884
8337.16	0.06501	8337.16	0.06077
8337.58	0.06869	8337.58	0.06564
8338	0.07137	8338	0.06984
8338.42	0.07474	8338.42	0.07474
8338.84	0.08355	8338.84	0.08271
8339.26	0.09343	8339.26	0.09334
8339.68	0.11024	8339.68	0.1089
8340.1	0.13025	8340.1	0.13145
8340.52	0.1644	8340.52	0.16338
8340.94	0.20558	8340.94	0.20736
8341.36	0.26205	8341.36	0.26428
8341.78	0.33405	8341.78	0.3345
8342.2	0.41261	8342.2	0.41424
8342.62	0.49024	8342.62	0.48495
8343.04	0.54767	8343.04	0.53904
8343.46	0.58633	8343.46	0.58092
8343.88	0.63151	8343.88	0.62819
8344.3	0.68668	8344.3	0.68949
8344.72	0.75528	8344.72	0.76792
8345.14	0.83583	8345.14	0.85945
8345.56	0.927	8345.56	0.96068
8345.98	1.00716	8345.98	1.04943
8346.4	1.07468	8346.4	1.12008
8346.82	1.11627	8346.82	1.17068
8347.24	1.15947	8347.24	1.21329
8347.66	1.19601	8347.66	1.25624
8348.08	1.23746	8348.08	1.30371
8348.5	1.28358	8348.5	1.35651
8348.92	1.33648	8348.92	1.41574
8349.34	1.38996	8349.34	1.47227
8349.76	1.44429	8349.76	1.53378
8350.18	1.4974	8350.18	1.58925
8350.6	1.53768	8350.6	1.64799
8351.02	1.58373	8351.02	1.69793
8351.44	1.62128	8351.44	1.74673
8351.86	1.65066	8351.86	1.78611
8352.28	1.67078	8352.28	1.81387
8352.7	1.6684	8352.7	1.81404
8353.12	1.64336	8353.12	1.77956
8353.54	1.58872	8353.54	1.70676
8353.96	1.50834	8353.96	1.61188
8354.38	1.41666	8354.38	1.50478
8354.8	1.32414	8354.8	1.40013
8355.22	1.24987	8355.22	1.31207
8355.64	1.18507	8355.64	1.2372
8356.06	1.13369	8356.06	1.17481
8356.48	1.08787	8356.48	1.12637
8356.9	1.05552	8356.9	1.09251
8357.32	1.03757	8357.32	1.07081
8357.74	1.01251	8357.74	1.05066
8358.16	0.99832	8358.16	1.03536
8358.58	0.98475	8358.58	1.01996
8359	0.97457	8359	1.00396
8359.42	0.95548	8359.42	0.98615
8359.84	0.93511	8359.84	0.96407
8360.26	0.91649	8360.26	0.94004
8360.68	0.88984	8360.68	0.91385
8361.1	0.86875	8361.1	0.89039
8361.52	0.84168	8361.52	0.86556
8361.94	0.82126	8361.94	0.84522
8362.36	0.80898	8362.36	0.82725
8362.78	0.79534	8362.78	0.81592
8363.2	0.78615	8363.2	0.80948
8363.62	0.7878	8363.62	0.81131
8364.04	0.7906	8364.04	0.81441
8364.46	0.79381	8364.46	0.8217
8364.88	0.79618	8364.88	0.83162
8365.3	0.80971	8365.3	0.8428
8365.72	0.81787	8365.72	0.856
8366.14	0.82854	8366.14	0.8673
8366.56	0.83857	8366.56	0.87687
8366.98	0.84994	8366.98	0.88543
8367.4	0.85557	8367.4	0.8882
8367.82	0.85778	8367.82	0.89115
8368.24	0.85693	8368.24	0.88915
8368.66	0.8563	8368.66	0.88424
8369.08	0.85367	8369.08	0.88179
8369.5	0.84867	8369.5	0.87645
8369.92	0.84311	8369.92	0.87177
8370.34	0.84588	8370.34	0.87006
8370.76	0.84238	8370.76	0.86632
8371.18	0.83824	8371.18	0.86036
8371.6	0.8318	8371.6	0.85397
8372.02	0.83007	8372.02	0.85118
8372.96	0.81807	8372.96	0.83866
8374.46	0.80068	8374.46	0.81839
8375.98	0.79664	8375.98	0.80699
8377.53	0.79833	8377.53	0.80864
8379.11	0.8065	8379.11	0.81591
8380.72	0.80706	8380.72	0.81783
8382.35	0.81609	8382.35	0.82656
8384.01	0.83891	8384.01	0.84743
8385.7	0.86272	8385.7	0.87493
8387.42	0.89567	8387.42	0.90555
8389.16	0.92575	8389.16	0.93999
8390.93	0.96482	8390.93	0.98198
8392.73	1.00419	8392.73	1.02427
8394.55	1.04452	8394.55	1.06381
8396.41	1.07213	8396.41	1.09989
8398.28	1.09054	8398.28	1.12546
8400.19	1.1075	8400.19	1.13826
8402.13	1.11211	8402.13	1.14629
8404.09	1.11968	8404.09	1.14991
8406.08	1.11514	8406.08	1.14821
8408.09	1.10531	8408.09	1.13498
8410.14	1.07659	8410.14	1.10471
8412.21	1.04222	8412.21	1.06457
8414.31	0.9989	8414.31	1.01985
8416.43	0.96043	8416.43	0.98098
8418.59	0.92407	8418.59	0.94408
8420.77	0.90626	8420.77	0.92105
8422.98	0.90007	8422.98	0.91275
8425.21	0.90329	8425.21	0.91144
8427.48	0.90788	8427.48	0.91143
8429.77	0.90186	8429.77	0.91016
8432.09	0.89822	8432.09	0.91401
8434.43	0.91299	8434.43	0.92219
8436.8	0.92791	8436.8	0.93828
8439.2	0.94493	8439.2	0.95335
8441.63	0.95917	8441.63	0.96923
8444.09	0.96901	8444.09	0.98376
8446.57	0.98302	8446.57	0.99579
8449.08	0.98677	8449.08	1.00419
8451.61	0.99003	8451.61	1.01354
8454.18	1.00094	8454.18	1.02199
8456.77	1.00619	8456.77	1.02721
8459.39	0.99601	8459.39	1.01549
8462.03	0.97672	8462.03	0.99819
8464.71	0.96099	8464.71	0.98014
8467.41	0.94664	8467.41	0.96377
8470.14	0.94401	8470.14	0.95391
8472.9	0.93894	8472.9	0.95252
8475.68	0.95123	8475.68	0.96351
8478.49	0.96571	8478.49	0.97882
8481.33	0.98237	8481.33	0.99795
8484.19	0.99432	8484.19	1.01291
8487.08	1.00497	8487.08	1.02158
8490	1.0092	8490	1.02671
8492.95	1.00032	8492.95	1.02457
8496.92	1.00333	8496.92	1.02023
8500.95	1.00507	8500.95	1.01563
8505.02	1.00927	8505.02	1.0134
8509.14	1.01286	8509.14	1.01746
8513.3	1.01647	8513.3	1.01959
8517.52	1.01302	8517.52	1.01464
8521.78	0.99233	8521.78	0.99677
8526.1	0.97585	8526.1	0.97674
8530.46	0.94925	8530.46	0.96096
8534.87	0.94746	8534.87	0.95622
8539.33	0.97073	8539.33	0.96335
8543.84	0.97308	8543.84	0.96788
8548.39	0.98932	8548.39	0.98061
8553	0.9971	8553	0.99042
8557.65	1.01901	8557.65	1.00742
8562.35	1.02252	8562.35	1.01468
8567.11	1.03195	8567.11	1.01873
8571.91	1.03433	8571.91	1.02344
8576.75	1.04056	8576.75	1.02734
8581.65	1.03486	8581.65	1.02428
8586.6	1.02775	8586.6	1.01843
8591.59	1.02197	8591.59	1.00971
8596.64	1.00863	8596.64	0.99949
8601.73	0.99281	8601.73	0.99103
8606.87	0.97959	8606.87	0.99007
8612.06	0.98358	8612.06	0.9943
8617.3	0.97902	8617.3	0.98523
8622.58	0.98883	8622.58	0.98909
8627.92	0.98928	8627.92	0.99125
8633.3	0.99165	8633.3	0.9952
8638.74	1.00592	8638.74	1.00158
8644.22	1.00426	8644.22	1.00437
8649.75	1.00975	8649.75	1.00993
8655.33	1.00715	8655.33	1.01051
8660.95	0.99731	8660.95	0.99556
8666.63	1.00432	8666.63	1.0063
8672.35	0.99456	8672.35	0.99708
8678.13	0.9907	8678.13	0.99226
8683.95	0.98144	8683.95	0.98871
8689.82	1.00259	8689.82	1.00157
8695.74	1.00408	8695.74	1.0025
8701.71	1.00464	8701.71	1.00304
8707.72	1.00308	8707.72	1.00137
8713.79	0.9899	8713.79	0.99905
8719.9	1.00041	8719.9	1.00406
8726.07	1.00117	8726.07	1.00363
8732.28	1.00034	8732.28	1.00582
8738.54	1.00553	8738.54	1.008
8744.85	1.00779	8744.85	1.00762
8751.2	1.00598	8751.2	1.00636
8757.61	1.00197	8757.61	1.00263
8764.06	0.9958	8764.06	0.99904
8770.57	0.99938	8770.57	0.99817
8777.12	0.99769	8777.12	0.99734
8783.72	0.99346	8783.72	0.99652
8790.37	0.99152	8790.37	0.99698
8797.07	0.98838	8797.07	0.9952
8803.82	0.99261	8803.82	0.99463
8810.61	0.99568	8810.61	0.99593
8817.45	0.99682	8817.45	0.99768
8824.35	0.99723	8824.35	0.99932
8831.29	0.99296	8831.29	0.99884
8838.28	0.9947	8838.28	0.99953
8845.32	1.0057	8845.32	1.00111
8852.41	1.01863	8852.41	1.00335
8859.54	1.01511	8859.54	1.00085
8866.73	1.00651	8866.73	0.99877
8873.96	0.99489	8873.96	0.99425
8881.24	0.99111	8881.24	0.99128
8888.57	0.98257	8888.57	0.98861
8895.95	0.98136	8895.95	0.98703
8903.38	0.97674	8903.38	0.98493
8910.86	0.97332	8910.86	0.98221
8918.38	0.97198	8918.38	0.98041
8925.96	0.96999	8925.96	0.97791
8933.58	0.96539	8933.58	0.97658
8941.25	0.96561	8941.25	0.97694
8948.97	0.96567	8948.97	0.97517
8956.74	0.96145	8956.74	0.97248

## Sheet: Fig.3c
	Normalized χR		Normalized χR
	C-LNMO		Co-LNMO
0	0.1324	0	0.1302
0.03068	0.13112	0.03068	0.12853
0.06136	0.12713	0.06136	0.12353
0.09204	0.12	0.09204	0.11522
0.12272	0.10917	0.12272	0.10373
0.1534	0.09409	0.1534	0.08945
0.18408	0.07436	0.18408	0.07336
0.21476	0.04988	0.21476	0.05801
0.24544	0.02102	0.24544	0.04946
0.27612	0.01287	0.27612	0.05551
0.3068	0.0482	0.3068	0.0748
0.33748	0.0853	0.33748	0.10045
0.36816	0.12209	0.36816	0.12792
0.39884	0.15659	0.39884	0.15451
0.42951	0.18671	0.42951	0.17824
0.46019	0.21038	0.46019	0.19744
0.49087	0.22568	0.49087	0.21071
0.52155	0.23102	0.52155	0.21701
0.55223	0.22532	0.55223	0.21581
0.58291	0.20833	0.58291	0.20736
0.61359	0.18119	0.61359	0.19316
0.64427	0.14801	0.64427	0.17686
0.67495	0.12036	0.67495	0.16532
0.70563	0.12196	0.70563	0.1681
0.73631	0.16446	0.73631	0.19175
0.76699	0.23193	0.76699	0.2345
0.79767	0.30965	0.79767	0.28971
0.82835	0.3892	0.82835	0.3509
0.85903	0.4647	0.85903	0.4129
0.88971	0.53117	0.88971	0.47155
0.92039	0.58413	0.92039	0.52353
0.95107	0.61961	0.95107	0.56628
0.98175	0.63421	0.98175	0.59822
1.01243	0.62531	1.01243	0.61897
1.04311	0.59123	1.04311	0.62977
1.07379	0.53149	1.07379	0.63391
1.10447	0.44734	1.10447	0.63703
1.13515	0.34321	1.13515	0.64699
1.16583	0.2333	1.16583	0.67255
1.19651	0.17379	1.19651	0.72082
1.22718	0.25266	1.22718	0.79471
1.25786	0.41202	1.25786	0.89217
1.28854	0.59628	1.28854	1.00761
1.31922	0.78749	1.31922	1.1338
1.3499	0.97626	1.3499	1.2632
1.38058	1.15544	1.38058	1.38864
1.41126	1.3189	1.41126	1.50361
1.44194	1.46135	1.44194	1.60246
1.47262	1.5784	1.47262	1.68045
1.5033	1.66667	1.5033	1.73388
1.53398	1.72391	1.53398	1.76021
1.56466	1.74903	1.56466	1.75803
1.59534	1.74219	1.59534	1.72716
1.62602	1.70466	1.62602	1.66861
1.6567	1.6388	1.6567	1.58449
1.68738	1.54784	1.68738	1.47795
1.71806	1.43569	1.71806	1.35301
1.74874	1.30659	1.74874	1.21437
1.77942	1.16485	1.77942	1.06725
1.8101	1.01447	1.8101	0.91727
1.84078	0.85884	1.84078	0.77048
1.87146	0.70049	1.87146	0.63369
1.90214	0.54103	1.90214	0.51563
1.93282	0.3818	1.93282	0.42878
1.9635	0.22705	1.9635	0.38914
1.99418	0.1146	1.99418	0.40655
2.02485	0.18992	2.02485	0.47377
2.05553	0.35843	2.05553	0.57545
2.08621	0.54781	2.08621	0.70041
2.11689	0.74864	2.11689	0.84254
2.14757	0.95728	2.14757	0.99803
2.17825	1.17016	2.17825	1.1635
2.20893	1.38303	2.20893	1.33509
2.23961	1.591	2.23961	1.5083
2.27029	1.78875	2.27029	1.67807
2.30097	1.97081	2.30097	1.83899
2.33165	2.13186	2.33165	1.98563
2.36233	2.26702	2.36233	2.11278
2.39301	2.3721	2.39301	2.21577
2.42369	2.44381	2.42369	2.29065
2.45437	2.47991	2.45437	2.33442
2.48505	2.4793	2.48505	2.34511
2.51573	2.44213	2.51573	2.32191
2.54641	2.3697	2.54641	2.26517
2.57709	2.26445	2.57709	2.17636
2.60777	2.12987	2.60777	2.05802
2.63845	1.97027	2.63845	1.91364
2.66913	1.79069	2.66913	1.74747
2.69981	1.59663	2.69981	1.56439
2.73049	1.39388	2.73049	1.36963
2.76117	1.18835	2.76117	1.16865
2.79185	0.98591	2.79185	0.96686
2.82252	0.79238	2.82252	0.76946
2.8532	0.61371	2.8532	0.58131
2.88388	0.4568	2.88388	0.40685
2.91456	0.33136	2.91456	0.25049
2.94524	0.25266	2.94524	0.11968
2.97592	0.23356	2.97592	0.06426
3.0066	0.25951	3.0066	0.13041
3.03728	0.30055	3.03728	0.20048
3.06796	0.33881	3.06796	0.2532
3.09864	0.36762	3.09864	0.28747
3.12932	0.38541	3.12932	0.30464
3.16	0.3927	3.16	0.30694
3.19068	0.39088	3.19068	0.29702
3.22136	0.38162	3.22136	0.27772
3.25204	0.36659	3.25204	0.25193
3.28272	0.34733	3.28272	0.22245
3.3134	0.32522	3.3134	0.19187
3.34408	0.30155	3.34408	0.16256
3.37476	0.27764	3.37476	0.13662
3.40544	0.25499	3.40544	0.11598
3.43612	0.23538	3.43612	0.10228
3.4668	0.22073	3.4668	0.09648
3.49748	0.21273	3.49748	0.09831
3.52816	0.21203	3.52816	0.1063
3.55884	0.21786	3.55884	0.11857
3.58952	0.22808	3.58952	0.13344
3.62019	0.24	3.62019	0.14952
3.65087	0.25096	3.65087	0.16561
3.68155	0.25874	3.68155	0.18059
3.71223	0.26165	3.71223	0.19346
3.74291	0.25857	3.74291	0.20339
3.77359	0.24892	3.77359	0.20975
3.80427	0.23269	3.80427	0.21221
3.83495	0.21041	3.83495	0.21078
3.86563	0.18338	3.86563	0.20587
3.89631	0.15398	3.89631	0.19839
3.92699	0.12665	3.92699	0.18977
3.95767	0.10948	3.95767	0.18204
3.98835	0.11214	3.98835	0.17766
4.01903	0.13577	4.01903	0.17903
4.04971	0.17241	4.04971	0.18775
4.08039	0.21495	4.08039	0.204
4.11107	0.25942	4.11107	0.22672
4.14175	0.30366	4.14175	0.25428
4.17243	0.34643	4.17243	0.285
4.20311	0.38698	4.20311	0.31747
4.23379	0.42482	4.23379	0.3505
4.26447	0.45961	4.26447	0.38312
4.29515	0.49106	4.29515	0.4145
4.32583	0.51883	4.32583	0.44386
4.35651	0.54255	4.35651	0.47046
4.38719	0.56176	4.38719	0.49358
4.41786	0.57593	4.41786	0.51249
4.44854	0.58453	4.44854	0.52651
4.47922	0.58701	4.47922	0.53501
4.5099	0.58293	4.5099	0.53743
4.54058	0.57201	4.54058	0.53336
4.57126	0.55416	4.57126	0.52259
4.60194	0.52958	4.60194	0.50509
4.63262	0.49885	4.63262	0.48115
4.6633	0.46297	4.6633	0.45133
4.69398	0.42347	4.69398	0.4166
4.72466	0.38258	4.72466	0.37839
4.75534	0.3434	4.75534	0.33874
4.78602	0.31002	4.78602	0.30049
4.8167	0.2872	4.8167	0.26744
4.84738	0.27907	4.84738	0.24424
4.87806	0.28694	4.87806	0.23512
4.90874	0.30834	4.90874	0.24157
4.93942	0.33853	4.93942	0.2611
4.9701	0.37267	4.9701	0.2889
5.00078	0.40685	5.00078	0.32023
5.03146	0.43822	5.03146	0.35141
5.06214	0.46482	5.06214	0.3799
5.09282	0.4854	5.09282	0.40399
5.1235	0.49923	5.1235	0.42261
5.15418	0.50601	5.15418	0.43518
5.18486	0.50586	5.18486	0.44151
5.21553	0.49917	5.21553	0.4417
5.24621	0.48664	5.24621	0.43616
5.27689	0.46917	5.27689	0.42547
5.30757	0.44786	5.30757	0.41042
5.33825	0.42391	5.33825	0.39189
5.36893	0.39857	5.36893	0.37086
5.39961	0.37306	5.39961	0.34833
5.43029	0.34844	5.43029	0.32525
5.46097	0.32554	5.46097	0.30246
5.49165	0.30481	5.49165	0.28064
5.52233	0.28627	5.52233	0.26022
5.55301	0.26951	5.55301	0.24136
5.58369	0.25375	5.58369	0.22394
5.61437	0.23802	5.61437	0.20762
5.64505	0.22134	5.64505	0.19188
5.67573	0.20282	5.67573	0.17616
5.70641	0.18182	5.70641	0.15997
5.73709	0.15803	5.73709	0.14295
5.76777	0.13153	5.76777	0.12495
5.79845	0.10297	5.79845	0.10609
5.82913	0.07424	5.82913	0.08685
5.85981	0.05118	5.85981	0.06833
5.89049	0.04892	5.89049	0.05282
5.92117	0.07131	5.92117	0.04467
5.95185	0.10335	5.95185	0.04776
5.98253	0.13739	5.98253	0.05949
6.0132	0.17053	6.0132	0.07458
6.04388	0.20117	6.04388	0.08981
6.07456	0.22818	6.07456	0.10353
6.10524	0.25067	6.10524	0.11479
6.13592	0.26794	6.13592	0.12302
6.1666	0.27949	6.1666	0.12788
6.19728	0.28498	6.19728	0.12919
6.22796	0.2843	6.22796	0.12693
6.25864	0.27752	6.25864	0.12125
6.28932	0.26489	6.28932	0.11244
6.32	0.24689	6.32	0.10093
6.35068	0.22416	6.35068	0.08736
6.38136	0.19754	6.38136	0.0726
6.41204	0.16808	6.41204	0.05805
6.44272	0.13712	6.44272	0.04607
6.4734	0.1065	6.4734	0.04051
6.50408	0.07929	6.50408	0.04402
6.53476	0.06138	6.53476	0.05415
6.56544	0.06027	6.56544	0.06682
6.59612	0.07407	6.59612	0.07948
6.6268	0.09356	6.6268	0.09079
6.65748	0.11297	6.65748	0.1
6.68816	0.12968	6.68816	0.10665
6.71884	0.14247	6.71884	0.11049
6.74952	0.15073	6.74952	0.11138
6.7802	0.15419	6.7802	0.10933
6.81087	0.15286	6.81087	0.10442
6.84155	0.14695	6.84155	0.09682
6.87223	0.13687	6.87223	0.08677
6.90291	0.12321	6.90291	0.07456
6.93359	0.10682	6.93359	0.06052
6.96427	0.0889	6.96427	0.045
6.99495	0.07137	6.99495	0.02835
7.02563	0.05768	7.02563	0.01094
7.05631	0.05313	7.05631	0.00688
7.08699	0.06054	7.08699	0.02479
7.11767	0.07617	7.11767	0.04247
7.14835	0.09519	7.14835	0.05965
7.17903	0.11479	7.17903	0.07609
7.20971	0.1335	7.20971	0.09157
7.24039	0.15051	7.24039	0.10592
7.27107	0.16532	7.27107	0.11897
7.30175	0.17764	7.30175	0.1306
7.33243	0.18732	7.33243	0.14071
7.36311	0.19432	7.36311	0.14921
7.39379	0.19869	7.39379	0.15606
7.42447	0.20054	7.42447	0.16121
7.45515	0.20006	7.45515	0.16464
7.48583	0.19746	7.48583	0.16635
7.51651	0.193	7.51651	0.16638
7.54719	0.18695	7.54719	0.16477
7.57787	0.17961	7.57787	0.16161
7.60854	0.17132	7.60854	0.157
7.63922	0.16243	7.63922	0.1511
7.6699	0.15332	7.6699	0.14408
7.70058	0.14444	7.70058	0.13615
7.73126	0.13625	7.73126	0.12757
7.76194	0.12926	7.76194	0.1186
7.79262	0.12397	7.79262	0.10954
7.8233	0.12078	7.8233	0.10071
7.85398	0.11991	7.85398	0.09241
7.88466	0.12133	7.88466	0.08489
7.91534	0.12475	7.91534	0.07837
7.94602	0.12967	7.94602	0.07291
7.9767	0.13551	7.9767	0.0685
8.00738	0.14168	8.00738	0.06495
8.03806	0.14762	8.03806	0.062
8.06874	0.15287	8.06874	0.05936
8.09942	0.15705	8.09942	0.05676
8.1301	0.15986	8.1301	0.05402
8.16078	0.16109	8.16078	0.05107
8.19146	0.16062	8.19146	0.04796
8.22214	0.15839	8.22214	0.04486
8.25282	0.15445	8.25282	0.04209
8.2835	0.14892	8.2835	0.04
8.31418	0.14202	8.31418	0.03898
8.34486	0.13409	8.34486	0.03922
8.37554	0.1256	8.37554	0.04072
8.40621	0.11724	8.40621	0.04323
8.43689	0.1099	8.43689	0.04641
8.46757	0.10471	8.46757	0.04993
8.49825	0.10283	8.49825	0.05355
8.52893	0.10514	8.52893	0.05714
8.55961	0.11188	8.55961	0.06069
8.59029	0.12256	8.59029	0.06427
8.62097	0.13626	8.62097	0.06799
8.65165	0.15195	8.65165	0.07199
8.68233	0.16867	8.68233	0.07638
8.71301	0.18557	8.71301	0.08119
8.74369	0.20192	8.74369	0.08637
8.77437	0.21709	8.77437	0.09176
8.80505	0.23052	8.80505	0.09716
8.83573	0.24176	8.83573	0.1023
8.86641	0.25042	8.86641	0.10687
8.89709	0.25622	8.89709	0.11059
8.92777	0.25894	8.92777	0.11319
8.95845	0.25851	8.95845	0.11446
8.98913	0.25493	8.98913	0.11423
9.01981	0.24834	9.01981	0.11243
9.05049	0.23897	9.05049	0.10903
9.08117	0.22715	9.08117	0.10412
9.11185	0.21331	9.11185	0.09788
9.14253	0.19796	9.14253	0.09059
9.17321	0.18165	9.17321	0.08267
9.20388	0.16497	9.20388	0.07467
9.23456	0.1485	9.23456	0.06732
9.26524	0.13278	9.26524	0.06148
9.29592	0.11824	9.29592	0.05802
9.3266	0.10516	9.3266	0.05746
9.35728	0.09364	9.35728	0.05968
9.38796	0.08353	9.38796	0.06395
9.41864	0.07452	9.41864	0.06934
9.44932	0.0662	9.44932	0.07501
9.48	0.05818	9.48	0.08032
9.51068	0.0503	9.51068	0.08484
9.54136	0.04275	9.54136	0.08833
9.57204	0.03635	9.57204	0.09069
9.60272	0.03279	9.60272	0.09191
9.6334	0.03391	9.6334	0.09212
9.66408	0.0399	9.66408	0.0915
9.69476	0.04911	9.69476	0.09032
9.72544	0.05985	9.72544	0.08887
9.75612	0.07091	9.75612	0.0875
9.7868	0.08152	9.7868	0.08648
9.81748	0.09111	9.81748	0.08606
9.84816	0.09928	9.84816	0.08635
9.87884	0.10575	9.87884	0.08737
9.90952	0.11035	9.90952	0.08901
9.9402	0.113	9.9402	0.09109
9.97088	0.11376	9.97088	0.09339

[truncated: 18 more sheets: Fig.3d, Fig.3i, Fig.3j, Fig.3k, Fig.3l, Fig.4a, Fig.4b, Fig.4c, Fig.4d, Fig.4e, Fig.4f, Fig.4g, Fig.4h, Fig.4i, Fig.5b, Fig.5c, Fig.5d, Fig.5f]
